# Supplementary material for: Molecular and Metabolic Insights into Anthocyanin Biosynthesis for Leaf Color Change in Chokecherry (Padus virginiana)
Source: Int J Mol Sci. 2021 Oct 2;22(19):10697. doi: 10.3390/ijms221910697 (PMC8509056; doi:10.3390/ijms221910697)
Supplement: Supplementary file 1 [file ijms-22-10697-s001.zip]

Archive with 15 entries (14 files):
- ijms-1339997 -Supplementary Figures.pdf
- ijms-1339997-Supplementary Tables/
- ijms-1339997-Supplementary Tables/Table S1 The number of differentially accumulated metabolites among different groups.xlsx
- ijms-1339997-Supplementary Tables/Table S10 Correlation statistics of DEGs and metabolites.xlsx
- ijms-1339997-Supplementary Tables/Table S2 The results of differentially of accumulated metabolites.xlsx
- ijms-1339997-Supplementary Tables/Table S3 Statistics  of transcriptome data.xlsx
- ijms-1339997-Supplementary Tables/Table S4 The annotation information of unigenes.xlsx
- ijms-1339997-Supplementary Tables/Table S5 Differentially expressed genes in leaves of P. virginiana.xlsx
- ijms-1339997-Supplementary Tables/Table S6 KEGG enrichment in different groups.xlsx
- ijms-1339997-Supplementary Tables/Table S7 The FPKM value of identified MYB, AP2ERF-ERF and bHLH TFs  in anthocyanins biosynthetic pathway.xlsx
- ijms-1339997-Supplementary Tables/Table S8 Differentially expressed TFs in different groups.xlsx
- ijms-1339997-Supplementary Tables/Table S9 Statistic of differentially expressed TFs.xlsx
- ijms-1339997-Supplementary Tables/~$Figure S MYB-ERF-bhlh.xlsx
- ijms-1339997-Supplementary Tables/~$Table S3.xlsx
- ijms-1339997-Supplementary Tables/~$Table S5.xlsx
