# Supplementary material for: Molecular and Metabolic Insights into Anthocyanin Biosynthesis for Leaf Color Change in Chokecherry (Padus virginiana)
Source: Int J Mol Sci. 2021 Oct 2;22(19):10697. doi: 10.3390/ijms221910697 (PMC8509056; doi:10.3390/ijms221910697)
Supplement: Supplementary file 1 [file ijms-22-10697-s001.zip › ijms-1339997-Supplementary Tables/Table S1 The number of differentially accumulated metabolites among different groups.xlsx]

## Sheet: Sheet1
Table S1. The number of differentially of accumulated metabolites among different groups
Comparison groups	All DAMs	down-regulated	up-regulated
GM_vs_PM-PRM	10	0	10
GM_vs_PM	11	0	11
GM_vs_PRM	11	1	10
PM_vs_PRM	10	3	7
