# Supplementary material for: Molecular and Metabolic Insights into Anthocyanin Biosynthesis for Leaf Color Change in Chokecherry (Padus virginiana)
Source: Int J Mol Sci. 2021 Oct 2;22(19):10697. doi: 10.3390/ijms221910697 (PMC8509056; doi:10.3390/ijms221910697)
Supplement: Supplementary file 1 [file ijms-22-10697-s001.zip › ijms-1339997-Supplementary Tables/Table S10 Correlation statistics of DEGs and metabolites.xlsx]

## Sheet: Sheet1
Table S10 correlation statistics of DEGs and metabolites
Metabolites	class	Number of sssociation genes
Malvidin 3-O-glucoside	Malvidin	2090
Pelargonidin 3-O-glucoside	Pelargonidin	1388
Malvidin 3,5-diglucoside	Malvidin	1324
Cyanidin 3-O-arabinoside	Cyanidin	1014
Cyanidin 3-O-rutinoside	Cyanidin	867
Cyanidin 3-O-galactoside	Cyanidin	687
Pelargonidin 3-O-rutinoside	Pelargonidin	575
Cyanidin 3-O-glucoside	Cyanidin	523
Petunidin 3-O-galactoside	Petunidin	437
Delphinidin 3-O-rutinoside	Delphinidin	375
Pelargonidin 3-O-(6-O-malonyl-beta-D-glucoside)	Pelargonidin	338
Cyanidin 3,5-O-diglucoside	Cyanidin	288
Peonidin 3,5-O-diglucoside	Peonidin	267
Peonidin 3-O-rutinoside	Peonidin	265
Cyanidin 3-O-(6-O-malonyl-beta-D-glucoside)	Cyanidin	260
Delphinidin 3-O-(6''-O-malonyl)-beta-D-glucoside	Delphinidin	236
Peonidin 3-O-galactoside	Peonidin	227
Peonidin 3-O-(6-O-malonyl-beta-D-glucoside)	Peonidin	206
Peonidin 3-O-glucoside	Peonidin	167
Procyanidin C1	Procyanidin	156
Delphinidin 3-O-glucoside	Delphinidin	93
Procyanidin B1	Procyanidin	78
Procyanidin B2	Procyanidin	63
Peonidin 3-O-arabinoside	Peonidin	63
Procyanidin B3	Procyanidin	57
Pelargonidin 3-O-arabinoside	Pelargonidin	44
fla_dihydromyricetin	Delphinidin	11
fla_Quercetin-glu	Delphinidin	6
Delphinidin 3-O-galactoside	Delphinidin	3
Petunidin 3-O-glucoside	Petunidin	2
