# Supplementary material for: Molecular and Metabolic Insights into Anthocyanin Biosynthesis for Leaf Color Change in Chokecherry (Padus virginiana)
Source: Int J Mol Sci. 2021 Oct 2;22(19):10697. doi: 10.3390/ijms221910697 (PMC8509056; doi:10.3390/ijms221910697)
Supplement: Supplementary file 1 [file ijms-22-10697-s001.zip › ijms-1339997-Supplementary Tables/Table S2 The results of differentially of accumulated metabolites.xlsx]

## Sheet: GL_vs_PL-GL_vs_PRL
	Venn results of GL_vs_PL and GL_vs_PRL
Index	Compounds	Class	GL_vs_PL	GL_vs_PRL	GL1	GL2	GL3	PL1	PL2	PL3	PRL1	PRL2	PRL3	cpd_ID	kegg_map
Cya-3-O-ara	Cyanidin 3-O-arabinoside	Cyanidin	TRUE	TRUE	0.0153	0.0198	0.0121	0.287	0.2	0.211	0.934	0.802	0.81	--	--
Cya-3-O-gal	Cyanidin 3-O-galactoside	Cyanidin	TRUE	TRUE	1.1	1.55	0.926	19.2	15.3	17.9	45.1	42.3	42.6	--	--
Cya-3-O-glu	Cyanidin 3-O-glucoside	Cyanidin	TRUE	TRUE	17.7	31.9	17.2	305	246	271	521	518	502	C08604	ko00942
Cya-3-O-rut	Cyanidin 3-O-rutinoside	Cyanidin	TRUE	TRUE	10.8	11.1	6.04	57.3	50.9	49.8	110	110	110	C08620	ko00942
Del-3-O-rut	Delphinidin 3-O-rutinoside	Delphinidin	FALSE	TRUE	0.0574	0.00926	0.0205	0.0299	0.0421	0.277	0.272	0.238	0.302	C16315	ko00942
Pel-3-O-glu	Pelargonidin 3-O-glucoside	Pelargonidin	TRUE	TRUE	0.0143	0.0162	0.0166	0.166	0.114	0.125	0.592	0.5	0.522	C12137	ko00942,ko01100,ko01110
Peo-3-O-glu	Peonidin 3-O-glucoside	Peonidin	TRUE	TRUE	0.00798	0.0701	0.0317	0.551	0.373	0.526	0.571	0.532	0.524	C12141	ko00942
Peo-3-O-rut	Peonidin 3-O-rutinoside	Peonidin	TRUE	TRUE	0.236	1.72	0.705	7.91	4.75	5.14	9.5	9.03	9.68	--	--
Pet-3-O-gal	Petunidin 3-O-galactoside	Petunidin	FALSE	TRUE	0.297	0.114	0.325	0.111	0.168	0.277	0.0829	0.0827	0.0874	--	--
Cya-3,5-O-diglu	Cyanidin 3,5-O-diglucoside	Cyanidin	TRUE	TRUE	N/A	0.114	N/A	3.05	1.48	1.25	11.5	10.4	10.1	C08639	ko00942
Peo-3,5-O-diglu	Peonidin 3,5-O-diglucoside	Peonidin	TRUE	TRUE	N/A	0.00709	N/A	0.0553	0.0253	0.0287	0.102	0.0837	0.0886	--	--

## Sheet: GL_vs_PL-PL_vs_PRL
	Venn results of GL_vs_PL and PL_vs_PRL
Index	Compounds	Class	GL_vs_PL	PL_vs_PRL	GL1	GL2	GL3	PL1	PL2	PL3	PRL1	PRL2	PRL3	cpd_ID	kegg_map
Cya-3-O-ara	Cyanidin 3-O-arabinoside	Cyanidin	TRUE	TRUE	0.0153	0.0198	0.0121	0.287	0.2	0.211	0.934	0.802	0.81	--	--
Cya-3-O-gal	Cyanidin 3-O-galactoside	Cyanidin	TRUE	TRUE	1.1	1.55	0.926	19.2	15.3	17.9	45.1	42.3	42.6	--	--
Cya-3-O-glu	Cyanidin 3-O-glucoside	Cyanidin	TRUE	FALSE	17.7	31.9	17.2	305	246	271	521	518	502	C08604	ko00942
Cya-3-O-rut	Cyanidin 3-O-rutinoside	Cyanidin	TRUE	TRUE	10.8	11.1	6.04	57.3	50.9	49.8	110	110	110	C08620	ko00942
Pel-3-O-glu	Pelargonidin 3-O-glucoside	Pelargonidin	TRUE	TRUE	0.0143	0.0162	0.0166	0.166	0.114	0.125	0.592	0.5	0.522	C12137	ko00942,ko01100,ko01110
Peo-3-O-glu	Peonidin 3-O-glucoside	Peonidin	TRUE	FALSE	0.00798	0.0701	0.0317	0.551	0.373	0.526	0.571	0.532	0.524	C12141	ko00942
Peo-3-O-rut	Peonidin 3-O-rutinoside	Peonidin	TRUE	FALSE	0.236	1.72	0.705	7.91	4.75	5.14	9.5	9.03	9.68	--	--
Cya-3,5-O-diglu	Cyanidin 3,5-O-diglucoside	Cyanidin	TRUE	TRUE	N/A	0.114	N/A	3.05	1.48	1.25	11.5	10.4	10.1	C08639	ko00942
Peo-3,5-O-diglu	Peonidin 3,5-O-diglucoside	Peonidin	TRUE	TRUE	N/A	0.00709	N/A	0.0553	0.0253	0.0287	0.102	0.0837	0.0886	--	--
Pel-3-O-rut	Pelargonidin 3-O-rutinoside	Pelargonidin	FALSE	TRUE	N/A	N/A	N/A	0.398	0.391	0.411	4.41	4.19	4.52	C12644	ko00942

## Sheet: GL_vs_PRL-PL_vs_PRL
	Venn results of GL_vs_PRL and PL_vs_PRL
Index	Compounds	Class	GL_vs_PRL	PL_vs_PRL	GL1	GL2	GL3	PL1	PL2	PL3	PRL1	PRL2	PRL3	cpd_ID	kegg_map
Cya-3-O-ara	Cyanidin 3-O-arabinoside	Cyanidin	TRUE	TRUE	0.0153	0.0198	0.0121	0.287	0.2	0.211	0.934	0.802	0.81	--	--
Cya-3-O-gal	Cyanidin 3-O-galactoside	Cyanidin	TRUE	TRUE	1.1	1.55	0.926	19.2	15.3	17.9	45.1	42.3	42.6	--	--
Cya-3-O-glu	Cyanidin 3-O-glucoside	Cyanidin	TRUE	FALSE	17.7	31.9	17.2	305	246	271	521	518	502	C08604	ko00942
Cya-3-O-rut	Cyanidin 3-O-rutinoside	Cyanidin	TRUE	TRUE	10.8	11.1	6.04	57.3	50.9	49.8	110	110	110	C08620	ko00942
Del-3-O-rut	Delphinidin 3-O-rutinoside	Delphinidin	TRUE	FALSE	0.0574	0.00926	0.0205	0.0299	0.0421	0.277	0.272	0.238	0.302	C16315	ko00942
Pel-3-O-glu	Pelargonidin 3-O-glucoside	Pelargonidin	TRUE	TRUE	0.0143	0.0162	0.0166	0.166	0.114	0.125	0.592	0.5	0.522	C12137	ko00942,ko01100,ko01110
Peo-3-O-glu	Peonidin 3-O-glucoside	Peonidin	TRUE	FALSE	0.00798	0.0701	0.0317	0.551	0.373	0.526	0.571	0.532	0.524	C12141	ko00942
Peo-3-O-rut	Peonidin 3-O-rutinoside	Peonidin	TRUE	FALSE	0.236	1.72	0.705	7.91	4.75	5.14	9.5	9.03	9.68	--	--
Pet-3-O-gal	Petunidin 3-O-galactoside	Petunidin	TRUE	FALSE	0.297	0.114	0.325	0.111	0.168	0.277	0.0829	0.0827	0.0874	--	--
Cya-3,5-O-diglu	Cyanidin 3,5-O-diglucoside	Cyanidin	TRUE	TRUE	N/A	0.114	N/A	3.05	1.48	1.25	11.5	10.4	10.1	C08639	ko00942
Peo-3,5-O-diglu	Peonidin 3,5-O-diglucoside	Peonidin	TRUE	TRUE	N/A	0.00709	N/A	0.0553	0.0253	0.0287	0.102	0.0837	0.0886	--	--
Pel-3-O-rut	Pelargonidin 3-O-rutinoside	Pelargonidin	FALSE	TRUE	N/A	N/A	N/A	0.398	0.391	0.411	4.41	4.19	4.52	C12644	ko00942

## Sheet: GL_vs_PL-GL_vs_PRL-PL_vs_PRL
	Venn results of GL_vs_PL and GL_vs_PRL-PL_vs_PRL_
Index	Compounds	Class	GL_vs_PL	GL_vs_PRL	PL_vs_PRL	GL1	GL2	GL3	PL1	PL2	PL3	PRL1	PRL2	PRL3	cpd_ID	kegg_map
Cya-3-O-ara	Cyanidin 3-O-arabinoside	Cyanidin	TRUE	TRUE	TRUE	0.0153	0.0198	0.0121	0.287	0.2	0.211	0.934	0.802	0.81	--	--
Cya-3-O-gal	Cyanidin 3-O-galactoside	Cyanidin	TRUE	TRUE	TRUE	1.1	1.55	0.926	19.2	15.3	17.9	45.1	42.3	42.6	--	--
Cya-3-O-rut	Cyanidin 3-O-rutinoside	Cyanidin	TRUE	TRUE	TRUE	10.8	11.1	6.04	57.3	50.9	49.8	110	110	110	C08620	ko00942
Pel-3-O-glu	Pelargonidin 3-O-glucoside	Pelargonidin	TRUE	TRUE	TRUE	0.0143	0.0162	0.0166	0.166	0.114	0.125	0.592	0.5	0.522	C12137	ko00942,ko01100,ko01110
Cya-3,5-O-diglu	Cyanidin 3,5-O-diglucoside	Cyanidin	TRUE	TRUE	TRUE	N/A	0.114	N/A	3.05	1.48	1.25	11.5	10.4	10.1	C08639	ko00942
Peo-3,5-O-diglu	Peonidin 3,5-O-diglucoside	Peonidin	TRUE	TRUE	TRUE	N/A	0.00709	N/A	0.0553	0.0253	0.0287	0.102	0.0837	0.0886	--	--
Cya-3-O-glu	Cyanidin 3-O-glucoside	Cyanidin	TRUE	TRUE	FALSE	17.7	31.9	17.2	305	246	271	521	518	502	C08604	ko00942
Del-3-O-rut	Delphinidin 3-O-rutinoside	Delphinidin	FALSE	TRUE	FALSE	0.0574	0.00926	0.0205	0.0299	0.0421	0.277	0.272	0.238	0.302	C16315	ko00942
Peo-3-O-glu	Peonidin 3-O-glucoside	Peonidin	TRUE	TRUE	FALSE	0.00798	0.0701	0.0317	0.551	0.373	0.526	0.571	0.532	0.524	C12141	ko00942
Peo-3-O-rut	Peonidin 3-O-rutinoside	Peonidin	TRUE	TRUE	FALSE	0.236	1.72	0.705	7.91	4.75	5.14	9.5	9.03	9.68	--	--
Pet-3-O-gal	Petunidin 3-O-galactoside	Petunidin	FALSE	TRUE	FALSE	0.297	0.114	0.325	0.111	0.168	0.277	0.0829	0.0827	0.0874	--	--
Pel-3-O-rut	Pelargonidin 3-O-rutinoside	Pelargonidin	FALSE	FALSE	TRUE	N/A	N/A	N/A	0.398	0.391	0.411	4.41	4.19	4.52	C12644	ko00942
