# Supplementary material for: Molecular and Metabolic Insights into Anthocyanin Biosynthesis for Leaf Color Change in Chokecherry (Padus virginiana)
Source: Int J Mol Sci. 2021 Oct 2;22(19):10697. doi: 10.3390/ijms221910697 (PMC8509056; doi:10.3390/ijms221910697)
Supplement: Supplementary file 1 [file ijms-22-10697-s001.zip › ijms-1339997-Supplementary Tables/Table S3 Statistics of transcriptome data.xlsx]

## Sheet: Sheet1
	Table S3 Statistics of transcriptome data
Sample	Raw Reads	Clean Reads	Clean Base(G)	Error Rate(%)	Q20(%)	Q30(%)	GC Content(%)	Mapped Reads	Reads Percentage
GL1	50056568	48283216	7.24	0.03	97.99	93.84	45.93	36285776	0.7515
GL2	56828400	55004518	8.25	0.02	98.49	95.28	45.94	41106262	0.7473
GL3	50256840	49178610	7.38	0.02	98.49	95.17	45.6	36259994	0.7373
PL1	47429908	46121178	6.92	0.03	98.03	93.95	45.7	34184142	0.7412
PL2	48118112	46558028	6.98	0.03	98.07	94.07	45.92	35150834	0.755
PL3	49581882	48074506	7.21	0.03	98.04	93.96	45.93	36092438	0.7508
PRL1	52479700	51951420	7.79	0.02	98.17	94.22	45.87	37516332	0.7221
PRL2	49400240	47140930	7.07	0.02	98.2	94.43	46.04	35356436	0.75
PRL3	46277722	44710732	6.71	0.02	98.64	95.56	45.69	33711062	0.754
Average	50047708	4.85581e+07	7.28333	0.0244444	98.2356	94.4978	45.8467	3.61848e+07	0.745467
Total	450429372	437023138	65.55	0.22			412.62	325663276
