# Supplementary material for: Molecular and Metabolic Insights into Anthocyanin Biosynthesis for Leaf Color Change in Chokecherry (Padus virginiana)
Source: Int J Mol Sci. 2021 Oct 2;22(19):10697. doi: 10.3390/ijms221910697 (PMC8509056; doi:10.3390/ijms221910697)
Supplement: Supplementary file 1 [file ijms-22-10697-s001.zip › ijms-1339997-Supplementary Tables/Table S4 The annotation information of unigenes.xlsx]

## Sheet: Sheet1
Table S4 The annotation information of unigenes
Database	Number of Genes	Percentage (%)
KEGG	137949	57.52
NR	185324	77.28
SwissProt	121922	50.84
Trembl	176370	73.54
KOG	101178	42.19
GO	151350	63.11
Pfam	117091	48.83
Annotated in at least one Database	187299	78.1
Total Unigenes	239816	100
