# Supplementary material for: Molecular and Metabolic Insights into Anthocyanin Biosynthesis for Leaf Color Change in Chokecherry (Padus virginiana)
Source: Int J Mol Sci. 2021 Oct 2;22(19):10697. doi: 10.3390/ijms221910697 (PMC8509056; doi:10.3390/ijms221910697)
Supplement: Supplementary file 1 [file ijms-22-10697-s001.zip › ijms-1339997-Supplementary Tables/Table S5 Differentially expressed genes in leaves of P. virginiana.xlsx]

## Sheet: Sheet1
Table S5 Differentially expressed genes in leaves of P. virginiana
Compare Groups	Total	Down-regulated	Up-regulated
GL_vs_PL	199	102	97
GL_vs_PRL	3336	2257	1079
PL_vs_PRL	3175	2115	1060
Total	6710	4474	2236
