# Supplementary material for: Molecular and Metabolic Insights into Anthocyanin Biosynthesis for Leaf Color Change in Chokecherry (Padus virginiana)
Source: Int J Mol Sci. 2021 Oct 2;22(19):10697. doi: 10.3390/ijms221910697 (PMC8509056; doi:10.3390/ijms221910697)
Supplement: Supplementary file 1 [file ijms-22-10697-s001.zip › ijms-1339997-Supplementary Tables/Table S6 KEGG enrichment in different groups.xlsx]

## Sheet: GL vs PL
KEGG enrichment of GL vs PL
#Kegg_pathway	ko_id	Cluter_frequency	Genome_frequency	P-value	Corrected_P-value	GeneID	KEGG Orthology	hyperlink
Cutin, suberine and wax biosynthesis	ko00073	5 out of 76 6.57894736842105%	249 out of 62548 0.398094263605551%	1.40899e-05	0.00101447	Cluster-24837.154994;Cluster-24837.67413;Cluster-24837.67414;Cluster-24837.130844;Cluster-24837.81142	K13356+K13356+K13356+K15404+K15404	https:\\www.genome.jp\dbget-bin\www_bget?map00073
Flavonoid biosynthesis	ko00941	5 out of 76 6.57894736842105%	504 out of 62548 0.805781160069067%	0.000384346	0.0276729	Cluster-24837.141457;Cluster-24837.143666;Cluster-24837.120029;Cluster-24837.40809;Cluster-24837.65193	K05278+K05278+K13065+K13065+K13065	https:\\www.genome.jp\dbget-bin\www_bget?map00941
Stilbenoid, diarylheptanoid and gingerol biosynthesis	ko00945	3 out of 76 3.94736842105263%	249 out of 62548 0.398094263605551%	0.00353719	0.254678	Cluster-24837.120029;Cluster-24837.40809;Cluster-24837.65193	K13065+K13065+K13065	https:\\www.genome.jp\dbget-bin\www_bget?map00945
C5-Branched dibasic acid metabolism	ko00660	2 out of 76 2.63157894736842%	120 out of 62548 0.191852657159302%	0.00948251	0.682741	Cluster-24837.128284;Cluster-24837.114499	K01652+K01703	https:\\www.genome.jp\dbget-bin\www_bget?map00660
Peroxisome	ko04146	5 out of 76 6.57894736842105%	1286 out of 62548 2.05602097589052%	0.0202953	1	Cluster-24837.77998;Cluster-24837.88267;Cluster-24837.154994;Cluster-24837.67413;Cluster-24837.67414	K01897+K05677+K13356+K13356+K13356	https:\\www.genome.jp\dbget-bin\www_bget?map04146
Phenylpropanoid biosynthesis	ko00940	5 out of 76 6.57894736842105%	1431 out of 62548 2.28784293662467%	0.0303119	1	Cluster-24837.101793;Cluster-24837.185569;Cluster-24837.120029;Cluster-24837.40809;Cluster-24837.65193	K00083+K01188+K13065+K13065+K13065	https:\\www.genome.jp\dbget-bin\www_bget?map00940
Pantothenate and CoA biosynthesis	ko00770	3 out of 76 3.94736842105263%	595 out of 62548 0.951269425081537%	0.0361217	1	Cluster-24837.128284;Cluster-24837.171591;Cluster-24837.49441	K01652+K09680+K17839	https:\\www.genome.jp\dbget-bin\www_bget?map00770
Valine, leucine and isoleucine biosynthesis	ko00290	2 out of 76 2.63157894736842%	289 out of 62548 0.462045149325318%	0.0484855	1	Cluster-24837.128284;Cluster-24837.114499	K01652+K01703	https:\\www.genome.jp\dbget-bin\www_bget?map00290
Selenocompound metabolism	ko00450	2 out of 76 2.63157894736842%	325 out of 62548 0.519600946473109%	0.0596692	1	Cluster-24837.190668;Cluster-24837.86342	K00549+K01874	https:\\www.genome.jp\dbget-bin\www_bget?map00450
Glycosaminoglycan degradation	ko00531	2 out of 76 2.63157894736842%	389 out of 62548 0.621922363624736%	0.0814468	1	Cluster-24837.43259;Cluster-24837.144747	K01205+K07964	https:\\www.genome.jp\dbget-bin\www_bget?map00531
Betalain biosynthesis	ko00965	1 out of 76 1.31578947368421%	73 out of 62548 0.116710366438575%	0.084976	1	Cluster-2363.4	K01593	https:\\www.genome.jp\dbget-bin\www_bget?map00965
Indole alkaloid biosynthesis	ko00901	1 out of 76 1.31578947368421%	98 out of 62548 0.15667967001343%	0.112407	1	Cluster-2363.4	K01593	https:\\www.genome.jp\dbget-bin\www_bget?map00901
Glucosinolate biosynthesis	ko00966	1 out of 76 1.31578947368421%	114 out of 62548 0.182260024301337%	0.129535	1	Cluster-24837.114499	K01703	https:\\www.genome.jp\dbget-bin\www_bget?map00966
Aminoacyl-tRNA biosynthesis	ko00970	3 out of 76 3.94736842105263%	1048 out of 62548 1.6755132058579%	0.135295	1	Cluster-24837.42018;Cluster-24837.86342;Cluster-24837.193458	K01870+K01874+K04567	https:\\www.genome.jp\dbget-bin\www_bget?map00970
DNA replication	ko03030	2 out of 76 2.63157894736842%	575 out of 62548 0.919293982221654%	0.154787	1	Cluster-24837.153067;Cluster-24837.184405	K10745+K10745	https:\\www.genome.jp\dbget-bin\www_bget?map03030
Photosynthesis - antenna proteins	ko00196	1 out of 76 1.31578947368421%	144 out of 62548 0.230223188591162%	0.160775	1	Cluster-24837.115088	K08912	https:\\www.genome.jp\dbget-bin\www_bget?map00196
Tryptophan metabolism	ko00380	2 out of 76 2.63157894736842%	611 out of 62548 0.976849779369444%	0.170162	1	Cluster-2363.4;Cluster-24837.142550	K01593+K11816	https:\\www.genome.jp\dbget-bin\www_bget?map00380
Monobactam biosynthesis	ko00261	1 out of 76 1.31578947368421%	171 out of 62548 0.273390036452005%	0.187944	1	Cluster-24837.151582	K01714	https:\\www.genome.jp\dbget-bin\www_bget?map00261
Circadian rhythm - plant	ko04712	2 out of 76 2.63157894736842%	693 out of 62548 1.10794909509497%	0.206031	1	Cluster-24837.150626;Cluster-24837.134682	K12116+K12127	https:\\www.genome.jp\dbget-bin\www_bget?map04712
Lysine biosynthesis	ko00300	1 out of 76 1.31578947368421%	198 out of 62548 0.316556884312848%	0.214245	1	Cluster-24837.151582	K01714	https:\\www.genome.jp\dbget-bin\www_bget?map00300
2-Oxocarboxylic acid metabolism	ko01210	2 out of 76 2.63157894736842%	759 out of 62548 1.21346805653258%	0.235463	1	Cluster-24837.128284;Cluster-24837.114499	K01652+K01703	https:\\www.genome.jp\dbget-bin\www_bget?map01210
Endocytosis	ko04144	4 out of 76 5.26315789473684%	2167 out of 62548 3.46453923386839%	0.2697	1	Cluster-24837.116162;Cluster-24837.46072;Cluster-24837.110933;Cluster-24837.99187	K01528+K07904+K12472+K12472	https:\\www.genome.jp\dbget-bin\www_bget?map04144
Isoquinoline alkaloid biosynthesis	ko00950	1 out of 76 1.31578947368421%	263 out of 62548 0.420477073607469%	0.274162	1	Cluster-2363.4	K01593	https:\\www.genome.jp\dbget-bin\www_bget?map00950
Metabolic pathways	ko01100	36 out of 76 47.3684210526316%	27164 out of 62548 43.4290464922939%	0.280799	1	Cluster-24837.101793;Cluster-24837.107049;Cluster-24837.124368;Cluster-24837.190668;Cluster-24837.68465;Cluster-24837.75933;Cluster-24837.86048;Cluster-24837.124822;Cluster-24837.131020;Cluster-24837.133759;Cluster-24837.80520;Cluster-24837.13317;Cluster-24837.111046;Cluster-24837.185569;Cluster-24837.43259;Cluster-2363.4;Cluster-24837.125214;Cluster-24837.131371;Cluster-24837.128284;Cluster-2483…	K00083+K00231+K00423+K00549+K00679+K00679+K00729+K00799+K01051+K01061+K01094+K01179+K01183+K01188+K01205+K01593+K01595+K01610+K01652+K01703+K01714+K01874+K01897+K05278+K05278+K07964+K08912+K09680+K11816+K13065+K13065+K13065+K13832+K17839+K19891+K20279	https:\\www.genome.jp\dbget-bin\www_bget?map01100
Carbon fixation in photosynthetic organisms	ko00710	2 out of 76 2.63157894736842%	868 out of 62548 1.38773422011895%	0.284491	1	Cluster-24837.125214;Cluster-24837.131371	K01595+K01610	https:\\www.genome.jp\dbget-bin\www_bget?map00710
Biosynthesis of amino acids	ko01230	5 out of 76 6.57894736842105%	3037 out of 62548 4.85547099827333%	0.309289	1	Cluster-24837.190668;Cluster-24837.128284;Cluster-24837.114499;Cluster-24837.151582;Cluster-24837.180601	K00549+K01652+K01703+K01714+K13832	https:\\www.genome.jp\dbget-bin\www_bget?map01230
Butanoate metabolism	ko00650	1 out of 76 1.31578947368421%	312 out of 62548 0.498816908614184%	0.316329	1	Cluster-24837.128284	K01652	https:\\www.genome.jp\dbget-bin\www_bget?map00650
RNA degradation	ko03018	3 out of 76 3.94736842105263%	1698 out of 62548 2.71471509880412%	0.340646	1	Cluster-24837.158652;Cluster-24837.82825;Cluster-24837.14880	K01148+K12581+K12586	https:\\www.genome.jp\dbget-bin\www_bget?map03018
Sesquiterpenoid and triterpenoid biosynthesis	ko00909	1 out of 76 1.31578947368421%	347 out of 62548 0.554773933618981%	0.344958	1	Cluster-24837.157818	K15891	https:\\www.genome.jp\dbget-bin\www_bget?map00909
Glycerolipid metabolism	ko00561	2 out of 76 2.63157894736842%	1060 out of 62548 1.69469847157383%	0.369839	1	Cluster-24837.68465;Cluster-24837.75933	K00679+K00679	https:\\www.genome.jp\dbget-bin\www_bget?map00561
Phenylalanine metabolism	ko00360	1 out of 76 1.31578947368421%	408 out of 62548 0.652299034341626%	0.392055	1	Cluster-2363.4	K01593	https:\\www.genome.jp\dbget-bin\www_bget?map00360
Biosynthesis of secondary metabolites	ko01110	19 out of 76 25%	14486 out of 62548 23.1598132634137%	0.394686	1	Cluster-24837.101793;Cluster-24837.107049;Cluster-24837.190668;Cluster-24837.185569;Cluster-2363.4;Cluster-24837.131371;Cluster-24837.128284;Cluster-24837.114499;Cluster-24837.151582;Cluster-24837.141457;Cluster-24837.143666;Cluster-24837.120029;Cluster-24837.40809;Cluster-24837.65193;Cluster-24837.180601;Cluster-24837.130844;Cluster-24837.81142;Cluster-24837.157818;Cluster-24837.166927	K00083+K00231+K00549+K01188+K01593+K01610+K01652+K01703+K01714+K05278+K05278+K13065+K13065+K13065+K13832+K15404+K15404+K15891+K17911	https:\\www.genome.jp\dbget-bin\www_bget?map01110
Pyruvate metabolism	ko00620	2 out of 76 2.63157894736842%	1121 out of 62548 1.79222357229648%	0.396223	1	Cluster-24837.125214;Cluster-24837.131371	K01595+K01610	https:\\www.genome.jp\dbget-bin\www_bget?map00620
Folate biosynthesis	ko00790	1 out of 76 1.31578947368421%	416 out of 62548 0.665089211485579%	0.397978	1	Cluster-24837.106562	K15631	https:\\www.genome.jp\dbget-bin\www_bget?map00790
Tyrosine metabolism	ko00350	1 out of 76 1.31578947368421%	464 out of 62548 0.7418302743493%	0.43234	1	Cluster-2363.4	K01593	https:\\www.genome.jp\dbget-bin\www_bget?map00350
Carotenoid biosynthesis	ko00906	1 out of 76 1.31578947368421%	506 out of 62548 0.808978704355055%	0.460815	1	Cluster-24837.166927	K17911	https:\\www.genome.jp\dbget-bin\www_bget?map00906
Base excision repair	ko03410	1 out of 76 1.31578947368421%	529 out of 62548 0.845750463643921%	0.475806	1	Cluster-24837.144662	K10801	https:\\www.genome.jp\dbget-bin\www_bget?map03410
Citrate cycle (TCA cycle)	ko00020	1 out of 76 1.31578947368421%	585 out of 62548 0.935281703651596%	0.510607	1	Cluster-24837.131371	K01610	https:\\www.genome.jp\dbget-bin\www_bget?map00020
Fatty acid biosynthesis	ko00061	1 out of 76 1.31578947368421%	602 out of 62548 0.962460830082497%	0.520713	1	Cluster-24837.77998	K01897	https:\\www.genome.jp\dbget-bin\www_bget?map00061
Terpenoid backbone biosynthesis	ko00900	1 out of 76 1.31578947368421%	604 out of 62548 0.965658374368485%	0.521889	1	Cluster-24837.157818	K15891	https:\\www.genome.jp\dbget-bin\www_bget?map00900
Starch and sucrose metabolism	ko00500	3 out of 76 3.94736842105263%	2279 out of 62548 3.64360171388374%	0.526701	1	Cluster-24837.13317;Cluster-24837.185569;Cluster-24837.70216	K01179+K01188+K19891	https:\\www.genome.jp\dbget-bin\www_bget?map00500
N-Glycan biosynthesis	ko00510	1 out of 76 1.31578947368421%	614 out of 62548 0.981646095798427%	0.527723	1	Cluster-24837.86048	K00729	https:\\www.genome.jp\dbget-bin\www_bget?map00510
Porphyrin and chlorophyll metabolism	ko00860	1 out of 76 1.31578947368421%	619 out of 62548 0.989639956513398%	0.530613	1	Cluster-24837.107049	K00231	https:\\www.genome.jp\dbget-bin\www_bget?map00860
Basal transcription factors	ko03022	1 out of 76 1.31578947368421%	625 out of 62548 0.999232589371363%	0.534059	1	Cluster-24837.128870	K03129	https:\\www.genome.jp\dbget-bin\www_bget?map03022
Phenylalanine, tyrosine and tryptophan biosynthesis	ko00400	1 out of 76 1.31578947368421%	626 out of 62548 1.00083136151436%	0.534631	1	Cluster-24837.180601	K13832	https:\\www.genome.jp\dbget-bin\www_bget?map00400
Protein export	ko03060	1 out of 76 1.31578947368421%	630 out of 62548 1.00722645008633%	0.536912	1	Cluster-24837.70141	K10956	https:\\www.genome.jp\dbget-bin\www_bget?map03060
beta-Alanine metabolism	ko00410	1 out of 76 1.31578947368421%	640 out of 62548 1.02321417151628%	0.542565	1	Cluster-24837.49441	K17839	https:\\www.genome.jp\dbget-bin\www_bget?map00410
Arginine and proline metabolism	ko00330	1 out of 76 1.31578947368421%	685 out of 62548 1.09515891795101%	0.567173	1	Cluster-24837.49441	K17839	https:\\www.genome.jp\dbget-bin\www_bget?map00330
Ascorbate and aldarate metabolism	ko00053	1 out of 76 1.31578947368421%	711 out of 62548 1.13672699366886%	0.580791	1	Cluster-24837.124368	K00423	https:\\www.genome.jp\dbget-bin\www_bget?map00053
RNA transport	ko03013	3 out of 76 3.94736842105263%	2477 out of 62548 3.96015859819659%	0.583679	1	Cluster-24837.104270;Cluster-24837.126410;Cluster-24837.115312	K03231+K03231+K03240	https:\\www.genome.jp\dbget-bin\www_bget?map03013
Cyanoamino acid metabolism	ko00460	1 out of 76 1.31578947368421%	776 out of 62548 1.24064718296348%	0.613012	1	Cluster-24837.185569	K01188	https:\\www.genome.jp\dbget-bin\www_bget?map00460
Pentose and glucuronate interconversions	ko00040	1 out of 76 1.31578947368421%	847 out of 62548 1.35416000511607%	0.645419	1	Cluster-24837.131020	K01051	https:\\www.genome.jp\dbget-bin\www_bget?map00040
Fatty acid degradation	ko00071	1 out of 76 1.31578947368421%	851 out of 62548 1.36055509368805%	0.647163	1	Cluster-24837.77998	K01897	https:\\www.genome.jp\dbget-bin\www_bget?map00071
Homologous recombination	ko03440	1 out of 76 1.31578947368421%	895 out of 62548 1.43090106797979%	0.665796	1	Cluster-24837.28170	K03165	https:\\www.genome.jp\dbget-bin\www_bget?map03440
Nucleotide excision repair	ko03420	1 out of 76 1.31578947368421%	902 out of 62548 1.44209247298075%	0.668669	1	Cluster-24837.159869	K10841	https:\\www.genome.jp\dbget-bin\www_bget?map03420
Phagosome	ko04145	1 out of 76 1.31578947368421%	920 out of 62548 1.47087037155465%	0.675946	1	Cluster-24837.70141	K10956	https:\\www.genome.jp\dbget-bin\www_bget?map04145
Glutathione metabolism	ko00480	1 out of 76 1.31578947368421%	933 out of 62548 1.49165440941357%	0.681103	1	Cluster-24837.124822	K00799	https:\\www.genome.jp\dbget-bin\www_bget?map00480
ABC transporters	ko02010	1 out of 76 1.31578947368421%	936 out of 62548 1.49645072584255%	0.682282	1	Cluster-24837.88267	K05677	https:\\www.genome.jp\dbget-bin\www_bget?map02010
Fatty acid metabolism	ko01212	1 out of 76 1.31578947368421%	963 out of 62548 1.5396175737034%	0.692698	1	Cluster-24837.77998	K01897	https:\\www.genome.jp\dbget-bin\www_bget?map01212
Phosphatidylinositol signaling system	ko04070	1 out of 76 1.31578947368421%	963 out of 62548 1.5396175737034%	0.692698	1	Cluster-24837.127255	K20279	https:\\www.genome.jp\dbget-bin\www_bget?map04070
Ribosome	ko03010	3 out of 76 3.94736842105263%	2995 out of 62548 4.78832256826757%	0.711278	1	Cluster-24837.142718;Cluster-24837.192082;Cluster-24837.80422	K02872+K02897+K02951	https:\\www.genome.jp\dbget-bin\www_bget?map03010
Inositol phosphate metabolism	ko00562	1 out of 76 1.31578947368421%	1068 out of 62548 1.70748864871778%	0.730096	1	Cluster-24837.127255	K20279	https:\\www.genome.jp\dbget-bin\www_bget?map00562
Cysteine and methionine metabolism	ko00270	1 out of 76 1.31578947368421%	1148 out of 62548 1.83539042015732%	0.755541	1	Cluster-24837.190668	K00549	https:\\www.genome.jp\dbget-bin\www_bget?map00270
Glycerophospholipid metabolism	ko00564	1 out of 76 1.31578947368421%	1155 out of 62548 1.84658182515828%	0.757652	1	Cluster-24837.80520	K01094	https:\\www.genome.jp\dbget-bin\www_bget?map00564
Amino sugar and nucleotide sugar metabolism	ko00520	1 out of 76 1.31578947368421%	1425 out of 62548 2.27825030376671%	0.826671	1	Cluster-24837.111046	K01183	https:\\www.genome.jp\dbget-bin\www_bget?map00520
Protein processing in endoplasmic reticulum	ko04141	2 out of 76 2.63157894736842%	2670 out of 62548 4.26872162179446%	0.840785	1	Cluster-24837.70141;Cluster-24837.84981	K10956+K13993	https:\\www.genome.jp\dbget-bin\www_bget?map04141
Glycolysis / Gluconeogenesis	ko00010	1 out of 76 1.31578947368421%	1712 out of 62548 2.73709790880604%	0.87882	1	Cluster-24837.131371	K01610	https:\\www.genome.jp\dbget-bin\www_bget?map00010
Plant-pathogen interaction	ko04626	3 out of 76 3.94736842105263%	4066 out of 62548 6.50060753341434%	0.878867	1	Cluster-24837.173603;Cluster-24837.148685;Cluster-25985.2	K05391+K13412+K13434	https:\\www.genome.jp\dbget-bin\www_bget?map04626
mRNA surveillance pathway	ko03015	1 out of 76 1.31578947368421%	1736 out of 62548 2.7754684402379%	0.882402	1	Cluster-24837.74448	K00565	https:\\www.genome.jp\dbget-bin\www_bget?map03015
Carbon metabolism	ko01200	2 out of 76 2.63157894736842%	3351 out of 62548 5.3574854511735%	0.9194	1	Cluster-24837.125214;Cluster-24837.131371	K01595+K01610	https:\\www.genome.jp\dbget-bin\www_bget?map01200
Ubiquitin mediated proteolysis	ko04120	1 out of 76 1.31578947368421%	2097 out of 62548 3.3526251838588%	0.925225	1	Cluster-24837.123185	K10614	https:\\www.genome.jp\dbget-bin\www_bget?map04120
Plant hormone signal transduction	ko04075	1 out of 76 1.31578947368421%	2592 out of 62548 4.14401739464092%	0.959987	1	Cluster-24837.77461	K14489	https:\\www.genome.jp\dbget-bin\www_bget?map04075

## Sheet: GL vs PRL
KEGG enrichment of GL vs PRL
#Kegg_pathway	ko_id	Cluter_frequency	Genome_frequency	P-value	Corrected_P-value	GeneID	KEGG Orthology	hyperlink
Phenylpropanoid biosynthesis	ko00940	87 out of 1167 7.45501285347044%	1431 out of 62548 2.28784293662467%	0	0	Cluster-24837.0;Cluster-24837.32910;Cluster-24837.32911;Cluster-24837.109219;Cluster-24837.115763;Cluster-24837.138743;Cluster-24837.139906;Cluster-24837.141609;Cluster-24837.144109;Cluster-24837.165566;Cluster-24837.171590;Cluster-24837.174582;Cluster-24837.51501;Cluster-24837.63885;Cluster-24837.70432;Cluster-24837.73772;Cluster-24837.81639;Cluster-24837.82316;Cluster-24837.90810;Cluster-24837.…	K00083+K00083+K00083+K00430+K00430+K00430+K00430+K00430+K00430+K00430+K00430+K00430+K00430+K00430+K00430+K00430+K00430+K00430+K00430+K00487+K00487+K00487+K00487+K00487+K00588+K00588+K00588+K01188+K01188+K01188+K01188+K01188+K01188+K01188+K01188+K01188+K01188+K01188+K01188+K01188+K01188+K01904+K01904+K05349+K05349+K05349+K05350+K05350+K05350+K09753+K09753+K09755+K10775+K10775+K12356+K12356+K13065+…	https:\\www.genome.jp\dbget-bin\www_bget?map00940
Metabolic pathways	ko01100	717 out of 1167 61.439588688946%	27164 out of 62548 43.4290464922939%	7.95145e-36	1.02574e-33	Cluster-24837.141300;Cluster-24837.100026;Cluster-24837.111273;Cluster-24837.157258;Cluster-24837.139462;Cluster-24837.141605;Cluster-24837.113047;Cluster-24837.28763;Cluster-24837.131164;Cluster-24837.199096;Cluster-24837.109904;Cluster-24837.153333;Cluster-24837.78210;Cluster-24837.74324;Cluster-24837.123564;Cluster-24837.47695;Cluster-24837.91358;Cluster-24837.0;Cluster-24837.32910;Cluster-248…	K00002+K00008+K00008+K00008+K00020+K00020+K00021+K00021+K00025+K00025+K00029+K00029+K00029+K00031+K00058+K00058+K00058+K00083+K00083+K00083+K00103+K00121+K00128+K00133+K00133+K00133+K00134+K00145+K00145+K00208+K00208+K00232+K00232+K00249+K00264+K00276+K00276+K00276+K00423+K00423+K00423+K00423+K00430+K00430+K00430+K00430+K00430+K00430+K00430+K00430+K00430+K00430+K00430+K00430+K00430+K00430+K00430+…	https:\\www.genome.jp\dbget-bin\www_bget?map01100
Pentose and glucuronate interconversions	ko00040	55 out of 1167 4.71293916023993%	847 out of 62548 1.35416000511607%	2.82419e-12	3.6432e-10	Cluster-24837.141300;Cluster-24837.100026;Cluster-24837.111273;Cluster-24837.157258;Cluster-24837.102567;Cluster-24837.103712;Cluster-24837.115199;Cluster-24837.115544;Cluster-24837.115548;Cluster-24837.119151;Cluster-24837.123173;Cluster-24837.124381;Cluster-24837.126910;Cluster-24837.132241;Cluster-24837.140900;Cluster-24837.144272;Cluster-24837.145036;Cluster-24837.146308;Cluster-24837.146309;…	K00002+K00008+K00008+K00008+K01051+K01051+K01051+K01051+K01051+K01051+K01051+K01051+K01051+K01051+K01051+K01051+K01051+K01051+K01051+K01051+K01051+K01051+K01051+K01051+K01051+K01051+K01051+K01051+K01051+K01051+K01051+K01051+K01051+K01051+K01051+K01051+K01051+K01051+K01051+K01051+K01051+K01051+K01184+K01184+K01184+K01213+K01213+K01728+K01728+K01728+K01728+K01728+K01728+K01728+K16190	https:\\www.genome.jp\dbget-bin\www_bget?map00040
Stilbenoid, diarylheptanoid and gingerol biosynthesis	ko00945	27 out of 1167 2.31362467866324%	249 out of 62548 0.398094263605551%	3.39384e-12	4.37805e-10	Cluster-24837.100555;Cluster-24837.115511;Cluster-24837.115882;Cluster-24837.119175;Cluster-24837.119176;Cluster-24837.35837;Cluster-24837.62555;Cluster-24837.8335;Cluster-24837.111311;Cluster-24837.114220;Cluster-24837.125728;Cluster-24837.126788;Cluster-24837.138786;Cluster-24837.150477;Cluster-24837.154270;Cluster-24837.155690;Cluster-24837.163902;Cluster-24837.17340;Cluster-24837.173880;Clust…	K00487+K00487+K00487+K00487+K00487+K00588+K00588+K00588+K13065+K13065+K13065+K13065+K13065+K13065+K13065+K13065+K13065+K13065+K13065+K13065+K13065+K13065+K13065+K13065+K13065+K13065+K16040	https:\\www.genome.jp\dbget-bin\www_bget?map00945
Fatty acid elongation	ko00062	29 out of 1167 2.48500428449015%	245 out of 62548 0.391699175033574%	3.75799e-12	4.84781e-10	Cluster-19012.0;Cluster-24837.133153;Cluster-24837.133156;Cluster-24837.45898;Cluster-24837.110859;Cluster-24837.113832;Cluster-24837.51755;Cluster-24837.101518;Cluster-24837.49910;Cluster-24837.51777;Cluster-24837.101136;Cluster-24837.104238;Cluster-24837.104239;Cluster-24837.104863;Cluster-24837.106955;Cluster-24837.109533;Cluster-24837.130262;Cluster-24837.143119;Cluster-24837.153975;Cluster-2…	K10251+K10251+K10251+K10251+K10258+K10258+K10258+K10703+K10703+K10703+K15397+K15397+K15397+K15397+K15397+K15397+K15397+K15397+K15397+K15397+K15397+K15397+K15397+K15397+K15397+K15397+K15397+K15397+K15397	https:\\www.genome.jp\dbget-bin\www_bget?map00062
Flavonoid biosynthesis	ko00941	52 out of 1167 4.45586975149957%	504 out of 62548 0.805781160069067%	6.4152e-12	8.27561e-10	Cluster-24837.103241;Cluster-24837.100555;Cluster-24837.115511;Cluster-24837.115882;Cluster-24837.119175;Cluster-24837.119176;Cluster-24837.35837;Cluster-24837.62555;Cluster-24837.8335;Cluster-24837.108601;Cluster-24837.110145;Cluster-24837.114948;Cluster-24837.116412;Cluster-24837.119303;Cluster-24837.119369;Cluster-24837.120149;Cluster-24837.121905;Cluster-24837.95995;Cluster-24837.98330;Cluste…	K00475+K00487+K00487+K00487+K00487+K00487+K00588+K00588+K00588+K00660+K00660+K00660+K00660+K00660+K00660+K00660+K00660+K00660+K00660+K00660+K01859+K01859+K01859+K01859+K01859+K01859+K01859+K01859+K01859+K01859+K05277+K05277+K05280+K13065+K13065+K13065+K13065+K13065+K13065+K13065+K13065+K13065+K13065+K13065+K13065+K13065+K13065+K13065+K13065+K13065+K13065+K13082	https:\\www.genome.jp\dbget-bin\www_bget?map00941
Cutin, suberine and wax biosynthesis	ko00073	25 out of 1167 2.14224507283633%	249 out of 62548 0.398094263605551%	1.60517e-11	2.07067e-09	Cluster-24837.10770;Cluster-24837.10771;Cluster-24837.156323;Cluster-24837.62409;Cluster-24837.67413;Cluster-24837.67414;Cluster-24837.67416;Cluster-24837.68692;Cluster-24837.79787;Cluster-24837.13666;Cluster-24837.101067;Cluster-24837.176158;Cluster-24837.49489;Cluster-24837.65197;Cluster-24837.75750;Cluster-24837.85392;Cluster-27371.0;Cluster-24837.49289;Cluster-24837.104443;Cluster-24837.11496…	K13356+K13356+K13356+K13356+K13356+K13356+K13356+K13356+K13356+K15398+K15400+K15400+K15400+K15400+K15400+K15400+K15401+K15402+K15404+K15404+K15404+K15404+K15404+K15404+K15406	https:\\www.genome.jp\dbget-bin\www_bget?map00073
Biosynthesis of secondary metabolites	ko01110	415 out of 1167 35.5612682090831%	14486 out of 62548 23.1598132634137%	2.57896e-11	3.32686e-09	Cluster-24837.141300;Cluster-24837.113047;Cluster-24837.28763;Cluster-24837.131164;Cluster-24837.199096;Cluster-24837.74324;Cluster-24837.123564;Cluster-24837.47695;Cluster-24837.91358;Cluster-24837.0;Cluster-24837.32910;Cluster-24837.32911;Cluster-24837.62278;Cluster-24837.117117;Cluster-23849.0;Cluster-24837.84005;Cluster-26332.0;Cluster-24837.116489;Cluster-24837.105427;Cluster-24837.172603;Cl…	K00002+K00021+K00021+K00025+K00025+K00031+K00058+K00058+K00058+K00083+K00083+K00083+K00121+K00128+K00133+K00133+K00133+K00134+K00145+K00145+K00208+K00208+K00232+K00232+K00249+K00264+K00276+K00276+K00276+K00430+K00430+K00430+K00430+K00430+K00430+K00430+K00430+K00430+K00430+K00430+K00430+K00430+K00430+K00430+K00430+K00454+K00475+K00487+K00487+K00487+K00487+K00487+K00495+K00511+K00511+K00511+K00511+…	https:\\www.genome.jp\dbget-bin\www_bget?map01110
Cyanoamino acid metabolism	ko00460	38 out of 1167 3.25621251071123%	776 out of 62548 1.24064718296348%	1.09137e-07	1.40787e-05	Cluster-24837.196906;Cluster-24837.103509;Cluster-24837.109005;Cluster-24837.109006;Cluster-24837.117406;Cluster-24837.131947;Cluster-24837.184050;Cluster-24837.185569;Cluster-24837.53288;Cluster-24837.59436;Cluster-24837.62694;Cluster-24837.62698;Cluster-24837.65481;Cluster-24837.76220;Cluster-24837.85949;Cluster-24837.31507;Cluster-24837.35347;Cluster-24837.35348;Cluster-24837.166234;Cluster-24…	K00495+K01188+K01188+K01188+K01188+K01188+K01188+K01188+K01188+K01188+K01188+K01188+K01188+K01188+K01188+K05349+K05349+K05349+K05350+K05350+K05350+K08248+K08248+K08248+K08248+K08248+K08248+K08248+K08248+K08248+K08248+K13032+K13032+K13032+K13032+K20802+K20802+K20802	https:\\www.genome.jp\dbget-bin\www_bget?map00460
Sesquiterpenoid and triterpenoid biosynthesis	ko00909	23 out of 1167 1.97086546700943%	347 out of 62548 0.554773933618981%	2.22578e-07	2.87126e-05	Cluster-24837.115478;Cluster-24837.129791;Cluster-24837.22276;Cluster-28451.0;Cluster-24837.200243;Cluster-24837.92925;Cluster-24837.104885;Cluster-24837.113275;Cluster-24837.117852;Cluster-24837.13184;Cluster-24837.13185;Cluster-24837.132392;Cluster-24837.141053;Cluster-24837.183847;Cluster-24837.71640;Cluster-24837.7291;Cluster-24837.86955;Cluster-24837.86960;Cluster-24837.102638;Cluster-24837.…	K00511+K00511+K00511+K00511+K14175+K14175+K15803+K15803+K15803+K15803+K15803+K15803+K15803+K15803+K15803+K15803+K15803+K15803+K15813+K15813+K15813+K15813+K15813	https:\\www.genome.jp\dbget-bin\www_bget?map00909
Indole alkaloid biosynthesis	ko00901	11 out of 1167 0.942587832047986%	98 out of 62548 0.15667967001343%	2.32358e-06	0.000299742	Cluster-24837.109420;Cluster-24837.122682;Cluster-24837.37530;Cluster-24837.87365;Cluster-14919.0;Cluster-24837.146058;Cluster-24837.152143;Cluster-24837.54772;Cluster-24837.70854;Cluster-24837.70855;Cluster-24837.76126	K01593+K01593+K01593+K01593+K21026+K21026+K21026+K21026+K21026+K21026+K21026	https:\\www.genome.jp\dbget-bin\www_bget?map00901
Fatty acid metabolism	ko01212	40 out of 1167 3.42759211653813%	963 out of 62548 1.5396175737034%	3.20458e-06	0.000413391	Cluster-24837.204964;Cluster-24837.82025;Cluster-24837.121077;Cluster-24837.93815;Cluster-24837.163156;Cluster-24837.141829;Cluster-24837.106882;Cluster-24837.106883;Cluster-24837.108595;Cluster-24837.123742;Cluster-24837.124778;Cluster-24837.136436;Cluster-24837.136614;Cluster-24837.177909;Cluster-24837.71468;Cluster-24837.77998;Cluster-24837.78826;Cluster-24837.159846;Cluster-19012.0;Cluster-24…	K00208+K00208+K00232+K00232+K00249+K00665+K01897+K01897+K01897+K01897+K01897+K01897+K01897+K01897+K01897+K01897+K01897+K01962+K10251+K10251+K10251+K10251+K10256+K10256+K10256+K10256+K10256+K10256+K10258+K10258+K10258+K10703+K10703+K10703+K10781+K10781+K10781+K10781+K10781+K10781	https:\\www.genome.jp\dbget-bin\www_bget?map01212
Amino sugar and nucleotide sugar metabolism	ko00520	51 out of 1167 4.37017994858612%	1425 out of 62548 2.27825030376671%	1.03543e-05	0.0013357	Cluster-24837.131250;Cluster-24761.0;Cluster-24837.48087;Cluster-7612.0;Cluster-24837.102731;Cluster-24837.111048;Cluster-24837.114841;Cluster-24837.115893;Cluster-24837.198357;Cluster-24837.28110;Cluster-24837.6453;Cluster-24837.126526;Cluster-24837.126653;Cluster-24837.182416;Cluster-24837.71983;Cluster-24837.72941;Cluster-24837.157771;Cluster-24837.54481;Cluster-24837.119116;Cluster-24837.1237…	K00326+K00847+K00847+K00847+K01183+K01183+K01183+K01183+K01183+K01183+K01183+K01209+K01209+K01711+K01711+K01711+K08678+K08678+K08679+K08679+K08679+K08679+K12448+K12450+K12450+K12450+K13648+K13648+K13648+K13648+K13648+K13648+K15920+K15920+K15920+K15920+K15920+K15920+K15920+K15920+K16190+K17497+K18677+K20547+K20547+K20547+K20547+K20547+K20547+K20547+K20547	https:\\www.genome.jp\dbget-bin\www_bget?map00520
Starch and sucrose metabolism	ko00500	72 out of 1167 6.16966580976864%	2279 out of 62548 3.64360171388374%	1.3059e-05	0.00168461	Cluster-24837.113646;Cluster-24837.119072;Cluster-24837.32830;Cluster-24837.7570;Cluster-24837.122005;Cluster-24837.133095;Cluster-24761.0;Cluster-24837.48087;Cluster-7612.0;Cluster-28340.0;Cluster-24837.150506;Cluster-24837.92287;Cluster-24837.118398;Cluster-24837.128531;Cluster-24837.137949;Cluster-24837.146044;Cluster-24837.170715;Cluster-24837.21876;Cluster-24837.52776;Cluster-24837.70992;Clu…	K00688+K00688+K00695+K00695+K00696+K00703+K00847+K00847+K00847+K01087+K01176+K01177+K01179+K01179+K01179+K01179+K01179+K01179+K01179+K01179+K01179+K01179+K01179+K01187+K01187+K01188+K01188+K01188+K01188+K01188+K01188+K01188+K01188+K01188+K01188+K01188+K01188+K01188+K01188+K01193+K01193+K01193+K01193+K01513+K01513+K01513+K05349+K05349+K05349+K05350+K05350+K05350+K13679+K16055+K16055+K19891+K19891+…	https:\\www.genome.jp\dbget-bin\www_bget?map00500
Glycosphingolipid biosynthesis - ganglio series	ko00604	16 out of 1167 1.37103684661525%	243 out of 62548 0.388501630747586%	1.61326e-05	0.00208111	Cluster-24837.186296;Cluster-24837.114939;Cluster-24837.180243;Cluster-24837.102365;Cluster-24837.107825;Cluster-24837.107827;Cluster-24837.110664;Cluster-24837.123031;Cluster-24837.193582;Cluster-24837.193583;Cluster-24837.45471;Cluster-24837.46139;Cluster-24837.5733;Cluster-24837.76669;Cluster-24837.80994;Cluster-24837.80996	K00780+K03368+K03368+K12309+K12309+K12309+K12309+K12309+K12309+K12309+K12309+K12309+K12309+K12309+K12309+K12309	https:\\www.genome.jp\dbget-bin\www_bget?map00604
Biosynthesis of unsaturated fatty acids	ko01040	18 out of 1167 1.54241645244216%	300 out of 62548 0.479631642898254%	1.72804e-05	0.00222917	Cluster-24837.121077;Cluster-24837.93815;Cluster-19012.0;Cluster-24837.133153;Cluster-24837.133156;Cluster-24837.45898;Cluster-24837.120767;Cluster-24837.120768;Cluster-24837.126372;Cluster-24837.147477;Cluster-24837.153623;Cluster-24837.85769;Cluster-24837.110859;Cluster-24837.113832;Cluster-24837.51755;Cluster-24837.101518;Cluster-24837.49910;Cluster-24837.51777	K00232+K00232+K10251+K10251+K10251+K10251+K10256+K10256+K10256+K10256+K10256+K10256+K10258+K10258+K10258+K10703+K10703+K10703	https:\\www.genome.jp\dbget-bin\www_bget?map01040
Anthocyanin biosynthesis	ko00942	6 out of 1167 0.51413881748072%	32 out of 62548 0.0511607085758138%	2.49184e-05	0.00321448	Cluster-24837.111509;Cluster-24837.123865;Cluster-24837.190158;Cluster-24837.190159;Cluster-24837.6160;Cluster-24837.149766	K12930+K12930+K17193+K17193+K17193+K21383	https:\\www.genome.jp\dbget-bin\www_bget?map00942
ABC transporters	ko02010	34 out of 1167 2.91345329905741%	936 out of 62548 1.49645072584255%	0.000224422	0.0289505	Cluster-24837.108075;Cluster-24837.111248;Cluster-24837.114363;Cluster-24837.146215;Cluster-24837.194472;Cluster-24837.32712;Cluster-24837.52410;Cluster-24837.112864;Cluster-24837.158436;Cluster-24837.188265;Cluster-24837.40426;Cluster-24837.114987;Cluster-24837.88267;Cluster-24837.91222;Cluster-24837.110173;Cluster-24837.114340;Cluster-24837.120659;Cluster-24837.121071;Cluster-24837.139162;Clust…	K05658+K05658+K05658+K05658+K05658+K05658+K05658+K05665+K05665+K05665+K05665+K05666+K05677+K05677+K05681+K05681+K05681+K05681+K05681+K05681+K05681+K05681+K05681+K05681+K05681+K05681+K05681+K05681+K05681+K05681+K05681+K05681+K05681+K05681	https:\\www.genome.jp\dbget-bin\www_bget?map02010
Brassinosteroid biosynthesis	ko00905	15 out of 1167 1.2853470437018%	276 out of 62548 0.441261111466394%	0.000248849	0.0321015	Cluster-24837.112634;Cluster-24837.161944;Cluster-24837.45304;Cluster-24837.117476;Cluster-24837.127561;Cluster-24837.148691;Cluster-24837.48467;Cluster-24837.82335;Cluster-24837.85015;Cluster-24837.88342;Cluster-24837.13875;Cluster-24837.56109;Cluster-24837.95893;Cluster-24837.120105;Cluster-24837.96482	K09588+K09590+K12637+K12639+K12639+K12639+K12639+K12639+K12639+K12639+K15639+K15639+K15639+K20623+K20623	https:\\www.genome.jp\dbget-bin\www_bget?map00905
Glycosaminoglycan degradation	ko00531	18 out of 1167 1.54241645244216%	389 out of 62548 0.621922363624736%	0.000450469	0.0581105	Cluster-24837.131788;Cluster-24837.25684;Cluster-24837.79735;Cluster-24837.82203;Cluster-24837.112258;Cluster-24837.102365;Cluster-24837.107825;Cluster-24837.107827;Cluster-24837.110664;Cluster-24837.123031;Cluster-24837.193582;Cluster-24837.193583;Cluster-24837.45471;Cluster-24837.46139;Cluster-24837.5733;Cluster-24837.76669;Cluster-24837.80994;Cluster-24837.80996	K07964+K07964+K07964+K07964+K10532+K12309+K12309+K12309+K12309+K12309+K12309+K12309+K12309+K12309+K12309+K12309+K12309+K12309	https:\\www.genome.jp\dbget-bin\www_bget?map00531
Monoterpenoid biosynthesis	ko00902	15 out of 1167 1.2853470437018%	364 out of 62548 0.581953060049882%	0.00389575	0.502551	Cluster-24837.11291;Cluster-24837.113259;Cluster-24837.113488;Cluster-24837.144616;Cluster-24837.95635;Cluster-24837.131746;Cluster-24837.140926;Cluster-24837.151796;Cluster-24837.169631;Cluster-24837.182096;Cluster-24837.182098;Cluster-24837.21960;Cluster-24837.33093;Cluster-24837.82225;Cluster-24837.82888	K15095+K15095+K15095+K15095+K15095+K21374+K21374+K21374+K21374+K21374+K21374+K21374+K21374+K21374+K21374	https:\\www.genome.jp\dbget-bin\www_bget?map00902
Glycerophospholipid metabolism	ko00564	35 out of 1167 2.99914310197087%	1155 out of 62548 1.84658182515828%	0.00400135	0.516174	Cluster-24837.104216;Cluster-24837.168761;Cluster-24837.193479;Cluster-24837.89735;Cluster-24837.128054;Cluster-24837.150373;Cluster-24837.197024;Cluster-24837.52534;Cluster-24837.90354;Cluster-24837.73952;Cluster-24837.10201;Cluster-24837.114425;Cluster-24837.133008;Cluster-24837.152893;Cluster-24837.25497;Cluster-24837.68637;Cluster-24837.81354;Cluster-24837.89527;Cluster-24837.142689;Cluster-2…	K01114+K01114+K01114+K01114+K01115+K01115+K01115+K01115+K01115+K01126+K01517+K13508+K13508+K13508+K13508+K13508+K13508+K13508+K13513+K13523+K14156+K18693+K18693+K18693+K18696+K18696+K18696+K18696+K18696+K18696+K18696+K18696+K18696+K18696+K18696	https:\\www.genome.jp\dbget-bin\www_bget?map00564
Fatty acid biosynthesis	ko00061	21 out of 1167 1.79948586118252%	602 out of 62548 0.962460830082497%	0.00518276	0.668576	Cluster-24837.204964;Cluster-24837.82025;Cluster-24837.141829;Cluster-24837.106882;Cluster-24837.106883;Cluster-24837.108595;Cluster-24837.123742;Cluster-24837.124778;Cluster-24837.136436;Cluster-24837.136614;Cluster-24837.177909;Cluster-24837.71468;Cluster-24837.77998;Cluster-24837.78826;Cluster-24837.159846;Cluster-15236.0;Cluster-24837.141178;Cluster-24837.141555;Cluster-24837.150787;Cluster-2…	K00208+K00208+K00665+K01897+K01897+K01897+K01897+K01897+K01897+K01897+K01897+K01897+K01897+K01897+K01962+K10781+K10781+K10781+K10781+K10781+K10781	https:\\www.genome.jp\dbget-bin\www_bget?map00061
Galactose metabolism	ko00052	25 out of 1167 2.14224507283633%	774 out of 62548 1.2374496386775%	0.0064075	0.826568	Cluster-24837.158273;Cluster-24837.192798;Cluster-24837.93023;Cluster-24837.168214;Cluster-24837.178943;Cluster-24837.103980;Cluster-24837.122480;Cluster-24837.41785;Cluster-24837.9592;Cluster-24837.1157;Cluster-24837.52913;Cluster-24837.102365;Cluster-24837.107825;Cluster-24837.107827;Cluster-24837.110664;Cluster-24837.123031;Cluster-24837.193582;Cluster-24837.193583;Cluster-24837.45471;Cluster-…	K00850+K00850+K00850+K01187+K01187+K01193+K01193+K01193+K01193+K06617+K06617+K12309+K12309+K12309+K12309+K12309+K12309+K12309+K12309+K12309+K12309+K12309+K12309+K12309+K18819	https:\\www.genome.jp\dbget-bin\www_bget?map00052
Glutathione metabolism	ko00480	28 out of 1167 2.39931448157669%	933 out of 62548 1.49165440941357%	0.0104945	1	Cluster-24837.74324;Cluster-24837.89589;Cluster-17572.0;Cluster-24837.100214;Cluster-24837.102314;Cluster-24837.102827;Cluster-24837.108139;Cluster-24837.110230;Cluster-24837.110234;Cluster-24837.110396;Cluster-24837.110890;Cluster-24837.112231;Cluster-24837.117577;Cluster-24837.119188;Cluster-24837.120605;Cluster-24837.124822;Cluster-24837.131396;Cluster-24837.133889;Cluster-24837.176164;Cluster…	K00031+K00434+K00799+K00799+K00799+K00799+K00799+K00799+K00799+K00799+K00799+K00799+K00799+K00799+K00799+K00799+K00799+K00799+K00799+K00799+K00799+K00799+K00799+K00799+K01255+K10808+K10808+K22596	https:\\www.genome.jp\dbget-bin\www_bget?map00480
Zeatin biosynthesis	ko00908	8 out of 1167 0.685518423307626%	165 out of 62548 0.26379740359404%	0.0127027	1	Cluster-24837.122750;Cluster-24837.122751;Cluster-24837.125134;Cluster-28263.1;Cluster-24837.144935;Cluster-24837.137722;Cluster-24837.181397;Cluster-24837.197078	K00279+K00279+K00279+K00279+K00791+K13496+K13496+K13496	https:\\www.genome.jp\dbget-bin\www_bget?map00908
Other types of O-glycan biosynthesis	ko00514	10 out of 1167 0.856898029134533%	258 out of 62548 0.412483212892499%	0.0240912	1	Cluster-24837.139253;Cluster-24837.75557;Cluster-24837.118069;Cluster-24837.73059;Cluster-24837.79914;Cluster-24837.99182;Cluster-24837.158198;Cluster-24837.158199;Cluster-24837.123746;Cluster-24837.95480	K03691+K03691+K09667+K13667+K13667+K13667+K13675+K13675+K18134+K18134	https:\\www.genome.jp\dbget-bin\www_bget?map00514
Isoquinoline alkaloid biosynthesis	ko00950	10 out of 1167 0.856898029134533%	263 out of 62548 0.420477073607469%	0.0270125	1	Cluster-24837.128484;Cluster-24837.15385;Cluster-24837.183612;Cluster-24837.109420;Cluster-24837.122682;Cluster-24837.37530;Cluster-24837.87365;Cluster-24837.108839;Cluster-24837.36042;Cluster-24837.73489	K00276+K00276+K00276+K01593+K01593+K01593+K01593+K01742+K01742+K15849	https:\\www.genome.jp\dbget-bin\www_bget?map00950
Ascorbate and aldarate metabolism	ko00053	21 out of 1167 1.79948586118252%	711 out of 62548 1.13672699366886%	0.0280158	1	Cluster-24837.60672;Cluster-24837.117117;Cluster-24837.112520;Cluster-24837.76622;Cluster-24837.90346;Cluster-24837.90347;Cluster-24837.89589;Cluster-24837.130416;Cluster-24837.142764;Cluster-24837.163582;Cluster-24837.38252;Cluster-24837.68299;Cluster-24837.80645;Cluster-24837.95682;Cluster-24837.128738;Cluster-24837.18081;Cluster-24837.136031;Cluster-24837.33623;Cluster-24837.69723;Cluster-2483…	K00103+K00128+K00423+K00423+K00423+K00423+K00434+K00469+K00469+K00469+K00469+K00469+K00469+K00469+K14190+K16190+K17744+K17744+K17744+K19642+K19642	https:\\www.genome.jp\dbget-bin\www_bget?map00053
Other glycan degradation	ko00511	16 out of 1167 1.37103684661525%	517 out of 62548 0.826565197927991%	0.035445	1	Cluster-24837.88880;Cluster-24837.42399;Cluster-24837.102365;Cluster-24837.107825;Cluster-24837.107827;Cluster-24837.110664;Cluster-24837.123031;Cluster-24837.193582;Cluster-24837.193583;Cluster-24837.45471;Cluster-24837.46139;Cluster-24837.5733;Cluster-24837.76669;Cluster-24837.80994;Cluster-24837.80996;Cluster-25253.1	K01191+K01227+K12309+K12309+K12309+K12309+K12309+K12309+K12309+K12309+K12309+K12309+K12309+K12309+K12309+K15923	https:\\www.genome.jp\dbget-bin\www_bget?map00511
Ether lipid metabolism	ko00565	11 out of 1167 0.942587832047986%	325 out of 62548 0.519600946473109%	0.0432877	1	Cluster-24837.104216;Cluster-24837.168761;Cluster-24837.193479;Cluster-24837.89735;Cluster-24837.128054;Cluster-24837.150373;Cluster-24837.197024;Cluster-24837.52534;Cluster-24837.90354;Cluster-24837.171828;Cluster-24837.186743	K01114+K01114+K01114+K01114+K01115+K01115+K01115+K01115+K01115+K04628+K04628	https:\\www.genome.jp\dbget-bin\www_bget?map00565
Betalain biosynthesis	ko00965	4 out of 1167 0.342759211653813%	73 out of 62548 0.116710366438575%	0.0477657	1	Cluster-24837.109420;Cluster-24837.122682;Cluster-24837.37530;Cluster-24837.87365	K01593+K01593+K01593+K01593	https:\\www.genome.jp\dbget-bin\www_bget?map00965
Fatty acid degradation	ko00071	23 out of 1167 1.97086546700943%	851 out of 62548 1.36055509368805%	0.0516221	1	Cluster-24837.62278;Cluster-24837.117117;Cluster-24837.121077;Cluster-24837.93815;Cluster-24837.163156;Cluster-24837.106882;Cluster-24837.106883;Cluster-24837.108595;Cluster-24837.123742;Cluster-24837.124778;Cluster-24837.136436;Cluster-24837.136614;Cluster-24837.177909;Cluster-24837.71468;Cluster-24837.77998;Cluster-24837.78826;Cluster-24837.137577;Cluster-24837.137578;Cluster-24837.142740;Clust…	K00121+K00128+K00232+K00232+K00249+K01897+K01897+K01897+K01897+K01897+K01897+K01897+K01897+K01897+K01897+K01897+K07425+K07425+K07425+K15401+K18857+K18857+K18857	https:\\www.genome.jp\dbget-bin\www_bget?map00071
Cysteine and methionine metabolism	ko00270	29 out of 1167 2.48500428449015%	1148 out of 62548 1.83539042015732%	0.0644692	1	Cluster-24837.131164;Cluster-24837.199096;Cluster-24837.123564;Cluster-24837.47695;Cluster-24837.91358;Cluster-23849.0;Cluster-24837.84005;Cluster-26332.0;Cluster-24837.28947;Cluster-24837.30812;Cluster-24837.114581;Cluster-24837.114949;Cluster-24837.133490;Cluster-24837.162220;Cluster-24837.17496;Cluster-24837.193448;Cluster-24837.64551;Cluster-24837.164700;Cluster-24837.133339;Cluster-24837.146…	K00025+K00025+K00058+K00058+K00058+K00133+K00133+K00133+K00547+K00547+K00549+K00549+K00549+K00549+K00549+K00549+K00549+K00640+K00789+K00789+K00789+K00826+K01738+K01738+K01738+K01738+K01738+K01738+K05396	https:\\www.genome.jp\dbget-bin\www_bget?map00270
RNA polymerase	ko03020	20 out of 1167 1.71379605826907%	742 out of 62548 1.18628893010168%	0.0672657	1	Cluster-24837.103870;Cluster-24837.103871;Cluster-24837.111038;Cluster-24837.117584;Cluster-24837.141549;Cluster-24837.14423;Cluster-24837.154574;Cluster-24837.157777;Cluster-24837.159400;Cluster-24837.165505;Cluster-24837.191440;Cluster-24837.196388;Cluster-24837.34310;Cluster-24837.50905;Cluster-24837.51872;Cluster-24837.63663;Cluster-24837.75480;Cluster-24837.75991;Cluster-24837.84336;Cluster-…	K03006+K03006+K03006+K03006+K03006+K03006+K03006+K03006+K03006+K03006+K03006+K03006+K03006+K03006+K03006+K03006+K03006+K03006+K03006+K03046	https:\\www.genome.jp\dbget-bin\www_bget?map03020
Sphingolipid metabolism	ko00600	17 out of 1167 1.45672664952871%	619 out of 62548 0.989639956513398%	0.0756983	1	Cluster-24837.171828;Cluster-24837.186743;Cluster-1973.0;Cluster-24837.9450;Cluster-24837.102365;Cluster-24837.107825;Cluster-24837.107827;Cluster-24837.110664;Cluster-24837.123031;Cluster-24837.193582;Cluster-24837.193583;Cluster-24837.45471;Cluster-24837.46139;Cluster-24837.5733;Cluster-24837.76669;Cluster-24837.80994;Cluster-24837.80996	K04628+K04628+K04708+K04710+K12309+K12309+K12309+K12309+K12309+K12309+K12309+K12309+K12309+K12309+K12309+K12309+K12309	https:\\www.genome.jp\dbget-bin\www_bget?map00600
Benzoxazinoid biosynthesis	ko00402	4 out of 1167 0.342759211653813%	87 out of 62548 0.139093176440494%	0.080079	1	Cluster-24837.102319;Cluster-24837.120319;Cluster-24837.144901;Cluster-24837.95489	K13229+K13229+K13229+K13229	https:\\www.genome.jp\dbget-bin\www_bget?map00402
Phenylalanine metabolism	ko00360	12 out of 1167 1.02827763496144%	408 out of 62548 0.652299034341626%	0.0833432	1	Cluster-24837.128484;Cluster-24837.15385;Cluster-24837.183612;Cluster-24837.121642;Cluster-24837.43730;Cluster-24837.109420;Cluster-24837.122682;Cluster-24837.37530;Cluster-24837.87365;Cluster-24837.113793;Cluster-24837.99080;Cluster-24837.73489	K00276+K00276+K00276+K01426+K01426+K01593+K01593+K01593+K01593+K10775+K10775+K15849	https:\\www.genome.jp\dbget-bin\www_bget?map00360
Flavone and flavonol biosynthesis	ko00944	3 out of 1167 0.25706940874036%	57 out of 62548 0.0911300121506683%	0.090521	1	Cluster-9349.0;Cluster-24837.148803;Cluster-24837.86165	K05280+K10757+K10757	https:\\www.genome.jp\dbget-bin\www_bget?map00944
Sulfur relay system	ko04122	5 out of 1167 0.428449014567266%	130 out of 62548 0.207840378589243%	0.0969844	1	Cluster-24837.127619;Cluster-24837.161100;Cluster-24837.161896;Cluster-24837.180632;Cluster-24837.43928	K11996+K11996+K11996+K11996+K11996	https:\\www.genome.jp\dbget-bin\www_bget?map04122
Circadian rhythm - plant	ko04712	18 out of 1167 1.54241645244216%	693 out of 62548 1.10794909509497%	0.102436	1	Cluster-24837.108601;Cluster-24837.110145;Cluster-24837.114948;Cluster-24837.116412;Cluster-24837.119303;Cluster-24837.119369;Cluster-24837.120149;Cluster-24837.121905;Cluster-24837.95995;Cluster-24837.98330;Cluster-24837.98874;Cluster-24837.127380;Cluster-24837.132325;Cluster-24837.16546;Cluster-24837.68782;Cluster-24837.71182;Cluster-24837.158504;Cluster-24837.128846	K00660+K00660+K00660+K00660+K00660+K00660+K00660+K00660+K00660+K00660+K00660+K03097+K03097+K03097+K03097+K03097+K12126+K16221	https:\\www.genome.jp\dbget-bin\www_bget?map04712
Ubiquinone and other terpenoid-quinone biosynthesis	ko00130	15 out of 1167 1.2853470437018%	567 out of 62548 0.9065038050777%	0.11404	1	Cluster-24837.100555;Cluster-24837.115511;Cluster-24837.115882;Cluster-24837.119175;Cluster-24837.119176;Cluster-24837.183831;Cluster-24837.32302;Cluster-24837.124909;Cluster-24837.18007;Cluster-24837.107604;Cluster-24837.114216;Cluster-24837.115987;Cluster-24837.122803;Cluster-24837.134478;Cluster-24837.94503	K00487+K00487+K00487+K00487+K00487+K01904+K01904+K03809+K03809+K05928+K05928+K05928+K05928+K05928+K09834	https:\\www.genome.jp\dbget-bin\www_bget?map00130
Peroxisome	ko04146	30 out of 1167 2.5706940874036%	1286 out of 62548 2.05602097589052%	0.127345	1	Cluster-24837.74324;Cluster-24837.121077;Cluster-24837.93815;Cluster-24837.123795;Cluster-24837.154772;Cluster-24837.106882;Cluster-24837.106883;Cluster-24837.108595;Cluster-24837.123742;Cluster-24837.124778;Cluster-24837.136436;Cluster-24837.136614;Cluster-24837.177909;Cluster-24837.71468;Cluster-24837.77998;Cluster-24837.78826;Cluster-24837.88267;Cluster-24837.91222;Cluster-24837.205900;Cluster…	K00031+K00232+K00232+K01578+K01640+K01897+K01897+K01897+K01897+K01897+K01897+K01897+K01897+K01897+K01897+K01897+K05677+K05677+K11517+K11517+K13356+K13356+K13356+K13356+K13356+K13356+K13356+K13356+K13356+K17879	https:\\www.genome.jp\dbget-bin\www_bget?map04146
Photosynthesis - antenna proteins	ko00196	5 out of 1167 0.428449014567266%	144 out of 62548 0.230223188591162%	0.133054	1	Cluster-24837.108974;Cluster-24837.108983;Cluster-24837.123077;Cluster-24837.59870;Cluster-24837.96520	K08912+K08912+K08912+K08912+K08912	https:\\www.genome.jp\dbget-bin\www_bget?map00196
Fructose and mannose metabolism	ko00051	20 out of 1167 1.71379605826907%	822 out of 62548 1.31419070154122%	0.140806	1	Cluster-24837.100026;Cluster-24837.111273;Cluster-24837.157258;Cluster-24761.0;Cluster-24837.48087;Cluster-7612.0;Cluster-24837.158273;Cluster-24837.192798;Cluster-24837.93023;Cluster-24837.121979;Cluster-24837.171233;Cluster-24837.29425;Cluster-24837.46127;Cluster-24837.182416;Cluster-24837.71983;Cluster-24837.72941;Cluster-24837.127909;Cluster-1878.0;Cluster-24837.1063;Cluster-24837.195279	K00008+K00008+K00008+K00847+K00847+K00847+K00850+K00850+K00850+K00895+K00895+K00895+K00895+K01711+K01711+K01711+K17497+K19355+K19355+K19355	https:\\www.genome.jp\dbget-bin\www_bget?map00051
Selenocompound metabolism	ko00450	9 out of 1167 0.77120822622108%	325 out of 62548 0.519600946473109%	0.156945	1	Cluster-24837.153241;Cluster-24837.186666;Cluster-24837.114581;Cluster-24837.114949;Cluster-24837.133490;Cluster-24837.162220;Cluster-24837.17496;Cluster-24837.193448;Cluster-24837.64551	K00384+K00384+K00549+K00549+K00549+K00549+K00549+K00549+K00549	https:\\www.genome.jp\dbget-bin\www_bget?map00450
Tyrosine metabolism	ko00350	12 out of 1167 1.02827763496144%	464 out of 62548 0.7418302743493%	0.162289	1	Cluster-24837.62278;Cluster-24837.128484;Cluster-24837.15385;Cluster-24837.183612;Cluster-24837.109420;Cluster-24837.122682;Cluster-24837.37530;Cluster-24837.87365;Cluster-24837.73489;Cluster-24837.103646;Cluster-24837.120707;Cluster-24837.124227	K00121+K00276+K00276+K00276+K01593+K01593+K01593+K01593+K15849+K18857+K18857+K18857	https:\\www.genome.jp\dbget-bin\www_bget?map00350
MAPK signaling pathway - plant	ko04016	46 out of 1167 3.94173093401885%	2129 out of 62548 3.40378589243461%	0.172325	1	Cluster-24837.100533;Cluster-24837.10327;Cluster-24837.117141;Cluster-24837.130563;Cluster-24837.131723;Cluster-24837.138464;Cluster-24837.150757;Cluster-24837.156390;Cluster-24837.162238;Cluster-24837.188624;Cluster-24837.205446;Cluster-24837.238;Cluster-24837.26626;Cluster-24837.40928;Cluster-24837.45761;Cluster-24837.6100;Cluster-24837.165233;Cluster-24837.63150;Cluster-12955.0;Cluster-24837.1…	K13420+K13420+K13420+K13420+K13420+K13420+K13420+K13420+K13420+K13420+K13420+K13420+K13420+K13420+K13420+K13420+K13422+K13422+K13424+K13424+K13424+K13424+K13424+K13447+K13447+K13447+K13447+K14496+K14496+K14498+K14498+K20547+K20547+K20547+K20547+K20547+K20547+K20547+K20547+K20557+K20557+K20718+K20718+K20718+K20718+K20718	https:\\www.genome.jp\dbget-bin\www_bget?map04016
Glycerolipid metabolism	ko00561	24 out of 1167 2.05655526992288%	1060 out of 62548 1.69469847157383%	0.194087	1	Cluster-24837.141300;Cluster-24837.117117;Cluster-24837.109761;Cluster-24837.173161;Cluster-24837.56595;Cluster-24837.63932;Cluster-24837.68465;Cluster-24837.68467;Cluster-24837.75933;Cluster-24837.80268;Cluster-24837.85246;Cluster-24837.104998;Cluster-24837.114425;Cluster-24837.133008;Cluster-24837.152893;Cluster-24837.25497;Cluster-24837.68637;Cluster-24837.81354;Cluster-24837.89527;Cluster-248…	K00002+K00128+K00679+K00679+K00679+K00679+K00679+K00679+K00679+K00679+K00679+K09480+K13508+K13508+K13508+K13508+K13508+K13508+K13508+K13513+K13523+K18693+K18693+K18693	https:\\www.genome.jp\dbget-bin\www_bget?map00561
Vitamin B6 metabolism	ko00750	5 out of 1167 0.428449014567266%	169 out of 62548 0.270192492166016%	0.20947	1	Cluster-24837.168563;Cluster-24837.177486;Cluster-24837.181405;Cluster-24837.89043;Cluster-24837.131992	K05275+K05275+K05275+K05275+K13248	https:\\www.genome.jp\dbget-bin\www_bget?map00750
Arginine biosynthesis	ko00220	11 out of 1167 0.942587832047986%	449 out of 62548 0.717848692204387%	0.220942	1	Cluster-24837.105427;Cluster-24837.172603;Cluster-24837.101245;Cluster-24837.110503;Cluster-24837.111635;Cluster-24837.127091;Cluster-24837.131514;Cluster-24837.135326;Cluster-24837.77399;Cluster-10723.0;Cluster-24837.130548	K00145+K00145+K01476+K01476+K01476+K01476+K01476+K01476+K01476+K01915+K14272	https:\\www.genome.jp\dbget-bin\www_bget?map00220
Tropane, piperidine and pyridine alkaloid biosynthesis	ko00960	6 out of 1167 0.51413881748072%	223 out of 62548 0.356526187887702%	0.238915	1	Cluster-24837.128484;Cluster-24837.15385;Cluster-24837.183612;Cluster-24837.122928;Cluster-24837.133340;Cluster-24837.73489	K00276+K00276+K00276+K08081+K08081+K15849	https:\\www.genome.jp\dbget-bin\www_bget?map00960
Pyruvate metabolism	ko00620	24 out of 1167 2.05655526992288%	1121 out of 62548 1.79222357229648%	0.274671	1	Cluster-24837.131164;Cluster-24837.199096;Cluster-24837.109904;Cluster-24837.153333;Cluster-24837.78210;Cluster-24837.117117;Cluster-24837.69657;Cluster-24837.91745;Cluster-24837.121940;Cluster-24837.146863;Cluster-24837.146865;Cluster-24837.152509;Cluster-24837.55561;Cluster-24837.79356;Cluster-24837.99267;Cluster-24837.151920;Cluster-24837.33465;Cluster-24837.112514;Cluster-24837.148499;Cluster…	K00025+K00025+K00029+K00029+K00029+K00128+K00627+K01595+K01610+K01610+K01610+K01610+K01610+K01610+K01610+K01759+K01759+K01913+K01913+K01913+K01962+K18881+K18881+K18881	https:\\www.genome.jp\dbget-bin\www_bget?map00620
Glycosphingolipid biosynthesis - globo and isoglobo series	ko00603	3 out of 1167 0.25706940874036%	99 out of 62548 0.158278442156424%	0.28159	1	Cluster-24837.186296;Cluster-24837.114939;Cluster-24837.180243	K00780+K03368+K03368	https:\\www.genome.jp\dbget-bin\www_bget?map00603
Citrate cycle (TCA cycle)	ko00020	13 out of 1167 1.11396743787489%	585 out of 62548 0.935281703651596%	0.300323	1	Cluster-24837.131164;Cluster-24837.199096;Cluster-24837.74324;Cluster-24837.69657;Cluster-5031.0;Cluster-24837.121940;Cluster-24837.146863;Cluster-24837.146865;Cluster-24837.152509;Cluster-24837.55561;Cluster-24837.79356;Cluster-24837.99267;Cluster-24837.108619	K00025+K00025+K00031+K00627+K00658+K01610+K01610+K01610+K01610+K01610+K01610+K01610+K01648	https:\\www.genome.jp\dbget-bin\www_bget?map00020
beta-Alanine metabolism	ko00410	14 out of 1167 1.19965724078835%	640 out of 62548 1.02321417151628%	0.310597	1	Cluster-24837.117117;Cluster-24837.121077;Cluster-24837.93815;Cluster-24837.128484;Cluster-24837.15385;Cluster-24837.183612;Cluster-24837.123795;Cluster-24837.108298;Cluster-24837.38334;Cluster-24837.46401;Cluster-24837.50009;Cluster-24837.199968;Cluster-24837.199969;Cluster-24837.49441	K00128+K00232+K00232+K00276+K00276+K00276+K01578+K01580+K05605+K05605+K05605+K13366+K13366+K17839	https:\\www.genome.jp\dbget-bin\www_bget?map00410
Phagosome	ko04145	19 out of 1167 1.62810625535561%	920 out of 62548 1.47087037155465%	0.358803	1	Cluster-24837.105378;Cluster-24837.117481;Cluster-24837.157801;Cluster-24837.84184;Cluster-24837.114747;Cluster-24837.114768;Cluster-24837.119328;Cluster-21568.0;Cluster-24837.162591;Cluster-24837.158389;Cluster-24837.158651;Cluster-24837.162271;Cluster-24837.189469;Cluster-24837.37201;Cluster-24837.68224;Cluster-24837.68225;Cluster-24837.74003;Cluster-24837.119426;Cluster-24837.70141	K00921+K00921+K00921+K00921+K01365+K01365+K01365+K04392+K07374+K07375+K07375+K07375+K07375+K07375+K07375+K07375+K07375+K08057+K10956	https:\\www.genome.jp\dbget-bin\www_bget?map04145
Arginine and proline metabolism	ko00330	14 out of 1167 1.19965724078835%	685 out of 62548 1.09515891795101%	0.402461	1	Cluster-24837.117117;Cluster-24837.121642;Cluster-24837.43730;Cluster-24837.101245;Cluster-24837.110503;Cluster-24837.111635;Cluster-24837.127091;Cluster-24837.131514;Cluster-24837.135326;Cluster-24837.77399;Cluster-24837.120931;Cluster-24837.199968;Cluster-24837.199969;Cluster-24837.49441	K00128+K01426+K01426+K01476+K01476+K01476+K01476+K01476+K01476+K01476+K01583+K13366+K13366+K17839	https:\\www.genome.jp\dbget-bin\www_bget?map00330
Steroid biosynthesis	ko00100	7 out of 1167 0.599828620394173%	332 out of 62548 0.530792351474068%	0.425247	1	Cluster-24837.115478;Cluster-24837.129791;Cluster-24837.22276;Cluster-28451.0;Cluster-24837.169630;Cluster-24837.66717;Cluster-24837.50057	K00511+K00511+K00511+K00511+K01853+K01853+K14424	https:\\www.genome.jp\dbget-bin\www_bget?map00100
Terpenoid backbone biosynthesis	ko00900	12 out of 1167 1.02827763496144%	604 out of 62548 0.965658374368485%	0.453284	1	Cluster-24837.113047;Cluster-24837.28763;Cluster-24837.200152;Cluster-24837.36632;Cluster-24837.115386;Cluster-24837.147708;Cluster-24837.177705;Cluster-24837.88884;Cluster-24837.96680;Cluster-24837.106044;Cluster-24837.113989;Cluster-24837.130819	K00021+K00021+K03526+K03526+K10960+K13789+K13789+K13789+K13789+K15889+K15889+K15889	https:\\www.genome.jp\dbget-bin\www_bget?map00900
Tryptophan metabolism	ko00380	12 out of 1167 1.02827763496144%	611 out of 62548 0.976849779369444%	0.46902	1	Cluster-24837.117117;Cluster-5031.0;Cluster-24837.121642;Cluster-24837.43730;Cluster-24837.109420;Cluster-24837.122682;Cluster-24837.37530;Cluster-24837.87365;Cluster-24837.128411;Cluster-24837.124731;Cluster-24837.150808;Cluster-24837.84358	K00128+K00658+K01426+K01426+K01593+K01593+K01593+K01593+K11816+K22588+K22588+K22588	https:\\www.genome.jp\dbget-bin\www_bget?map00380
Lysine biosynthesis	ko00300	4 out of 1167 0.342759211653813%	198 out of 62548 0.316556884312848%	0.506232	1	Cluster-23849.0;Cluster-24837.84005;Cluster-26332.0;Cluster-24837.101210	K00133+K00133+K00133+K10206	https:\\www.genome.jp\dbget-bin\www_bget?map00300
alpha-Linolenic acid metabolism	ko00592	11 out of 1167 0.942587832047986%	575 out of 62548 0.919293982221654%	0.50853	1	Cluster-24837.121077;Cluster-24837.93815;Cluster-24837.111376;Cluster-24837.115103;Cluster-24837.86277;Cluster-24837.108713;Cluster-24837.52868;Cluster-24837.79330;Cluster-24837.103646;Cluster-24837.120707;Cluster-24837.124227	K00232+K00232+K00454+K01723+K01723+K05894+K05894+K05894+K18857+K18857+K18857	https:\\www.genome.jp\dbget-bin\www_bget?map00592
Glycolysis / Gluconeogenesis	ko00010	32 out of 1167 2.74207369323051%	1712 out of 62548 2.73709790880604%	0.520963	1	Cluster-24837.141300;Cluster-24837.62278;Cluster-24837.117117;Cluster-24837.116489;Cluster-24837.69657;Cluster-24837.158273;Cluster-24837.192798;Cluster-24837.93023;Cluster-24837.121979;Cluster-24837.171233;Cluster-24837.29425;Cluster-24837.46127;Cluster-24837.103083;Cluster-24837.165837;Cluster-24837.46822;Cluster-24837.71678;Cluster-24837.83790;Cluster-24837.121940;Cluster-24837.146863;Cluster-…	K00002+K00121+K00128+K00134+K00627+K00850+K00850+K00850+K00895+K00895+K00895+K00895+K01568+K01568+K01568+K01568+K01568+K01610+K01610+K01610+K01610+K01610+K01610+K01610+K01689+K01792+K01913+K01913+K01913+K18857+K18857+K18857	https:\\www.genome.jp\dbget-bin\www_bget?map00010
Butanoate metabolism	ko00650	6 out of 1167 0.51413881748072%	312 out of 62548 0.498816908614184%	0.526802	1	Cluster-24837.108298;Cluster-24837.154772;Cluster-24837.135468;Cluster-24837.112514;Cluster-24837.148499;Cluster-24837.77963	K01580+K01640+K01653+K01913+K01913+K01913	https:\\www.genome.jp\dbget-bin\www_bget?map00650
Thiamine metabolism	ko00730	5 out of 1167 0.428449014567266%	262 out of 62548 0.418878301464475%	0.541526	1	Cluster-24837.112999;Cluster-24837.126485;Cluster-24837.167803;Cluster-24837.30156;Cluster-9725.0	K00939+K00939+K00939+K00939+K00939	https:\\www.genome.jp\dbget-bin\www_bget?map00730
Plant-pathogen interaction	ko04626	74 out of 1167 6.34104541559554%	4066 out of 62548 6.50060753341434%	0.605502	1	Cluster-24837.120600;Cluster-24837.64824;Cluster-24837.64940;Cluster-24837.11979;Cluster-24837.135347;Cluster-24837.184313;Cluster-24837.65574;Cluster-24837.76229;Cluster-24837.86990;Cluster-24837.90374;Cluster-24837.100533;Cluster-24837.10327;Cluster-24837.117141;Cluster-24837.130563;Cluster-24837.131723;Cluster-24837.138464;Cluster-24837.150757;Cluster-24837.156390;Cluster-24837.162238;Cluster-…	K04079+K04079+K04079+K05391+K05391+K05391+K05391+K05391+K05391+K05391+K13420+K13420+K13420+K13420+K13420+K13420+K13420+K13420+K13420+K13420+K13420+K13420+K13420+K13420+K13420+K13420+K13424+K13424+K13424+K13424+K13424+K13429+K13429+K13429+K13433+K13433+K13434+K13447+K13447+K13447+K13447+K13448+K13448+K13457+K13457+K13457+K13459+K13459+K13465+K13466+K13466+K15397+K15397+K15397+K15397+K15397+K15397+…	https:\\www.genome.jp\dbget-bin\www_bget?map04626
Inositol phosphate metabolism	ko00562	19 out of 1167 1.62810625535561%	1068 out of 62548 1.70748864871778%	0.6153	1	Cluster-24837.130416;Cluster-24837.142764;Cluster-24837.163582;Cluster-24837.38252;Cluster-24837.68299;Cluster-24837.80645;Cluster-24837.95682;Cluster-24837.105378;Cluster-24837.117481;Cluster-24837.157801;Cluster-24837.84184;Cluster-24837.104216;Cluster-24837.168761;Cluster-24837.193479;Cluster-24837.89735;Cluster-24837.119968;Cluster-24837.128286;Cluster-24837.122491;Cluster-24837.47453	K00469+K00469+K00469+K00469+K00469+K00469+K00469+K00921+K00921+K00921+K00921+K01114+K01114+K01114+K01114+K01858+K10572+K22913+K22913	https:\\www.genome.jp\dbget-bin\www_bget?map00562
Monobactam biosynthesis	ko00261	3 out of 1167 0.25706940874036%	171 out of 62548 0.273390036452005%	0.62079	1	Cluster-23849.0;Cluster-24837.84005;Cluster-26332.0	K00133+K00133+K00133	https:\\www.genome.jp\dbget-bin\www_bget?map00261
Carbon fixation in photosynthetic organisms	ko00710	15 out of 1167 1.2853470437018%	868 out of 62548 1.38773422011895%	0.653642	1	Cluster-24837.131164;Cluster-24837.199096;Cluster-24837.109904;Cluster-24837.153333;Cluster-24837.78210;Cluster-24837.116489;Cluster-24837.91745;Cluster-24837.121940;Cluster-24837.146863;Cluster-24837.146865;Cluster-24837.152509;Cluster-24837.55561;Cluster-24837.79356;Cluster-24837.99267;Cluster-24837.130548	K00025+K00025+K00029+K00029+K00029+K00134+K01595+K01610+K01610+K01610+K01610+K01610+K01610+K01610+K14272	https:\\www.genome.jp\dbget-bin\www_bget?map00710
Sulfur metabolism	ko00920	7 out of 1167 0.599828620394173%	437 out of 62548 0.698663426488457%	0.708268	1	Cluster-24837.164700;Cluster-24837.124329;Cluster-24837.128545;Cluster-24837.172314;Cluster-24837.75091;Cluster-24837.89065;Cluster-24837.89066	K00640+K01738+K01738+K01738+K01738+K01738+K01738	https:\\www.genome.jp\dbget-bin\www_bget?map00920
Plant hormone signal transduction	ko04075	45 out of 1167 3.8560411311054%	2592 out of 62548 4.14401739464092%	0.711434	1	Cluster-24837.158504;Cluster-24837.120169;Cluster-24837.136263;Cluster-24837.154549;Cluster-24837.158854;Cluster-24837.179656;Cluster-24837.165233;Cluster-24837.63150;Cluster-24837.131622;Cluster-24837.131623;Cluster-24837.131624;Cluster-24837.136104;Cluster-24837.141736;Cluster-24837.178863;Cluster-24837.194026;Cluster-24837.83293;Cluster-24837.8777;Cluster-24837.110343;Cluster-24837.147390;Clus…	K12126+K13415+K13415+K13415+K13415+K13415+K13422+K13422+K13946+K13946+K13946+K13946+K13946+K13946+K13946+K13946+K14431+K14484+K14484+K14484+K14484+K14486+K14486+K14486+K14486+K14486+K14486+K14486+K14488+K14492+K14492+K14493+K14493+K14493+K14494+K14494+K14494+K14494+K14495+K14496+K14496+K14498+K14498+K14503+K14504	https:\\www.genome.jp\dbget-bin\www_bget?map04075
Riboflavin metabolism	ko00740	5 out of 1167 0.428449014567266%	324 out of 62548 0.518002174330114%	0.72417	1	Cluster-18711.0;Cluster-24837.55657;Cluster-24837.67492;Cluster-24837.100666;Cluster-24837.6269	K01513+K01513+K01513+K14379+K14379	https:\\www.genome.jp\dbget-bin\www_bget?map00740
Linoleic acid metabolism	ko00591	4 out of 1167 0.342759211653813%	265 out of 62548 0.423674617893458%	0.730282	1	Cluster-24837.111376;Cluster-24837.137579;Cluster-24837.135800;Cluster-24837.163463	K00454+K07424+K15718+K15718	https:\\www.genome.jp\dbget-bin\www_bget?map00591
Photosynthesis	ko00195	5 out of 1167 0.428449014567266%	336 out of 62548 0.537187440046045%	0.752681	1	Cluster-24837.31548;Cluster-24837.148798;Cluster-24837.109729;Cluster-24837.109748;Cluster-25540.0	K02707+K02723+K03541+K03541+K08901	https:\\www.genome.jp\dbget-bin\www_bget?map00195
Synthesis and degradation of ketone bodies	ko00072	1 out of 1167 0.0856898029134533%	81 out of 62548 0.129500543582529%	0.782712	1	Cluster-24837.154772	K01640	https:\\www.genome.jp\dbget-bin\www_bget?map00072
Non-homologous end-joining	ko03450	2 out of 1167 0.171379605826907%	164 out of 62548 0.262198631451046%	0.812775	1	Cluster-24837.122182;Cluster-9517.0	K10866+K10884	https:\\www.genome.jp\dbget-bin\www_bget?map03450
Porphyrin and chlorophyll metabolism	ko00860	9 out of 1167 0.77120822622108%	619 out of 62548 0.989639956513398%	0.817012	1	Cluster-24837.37657;Cluster-24837.65768;Cluster-24837.121763;Cluster-24837.205702;Cluster-24837.60261;Cluster-24837.112172;Cluster-24837.1383;Cluster-24837.8715;Cluster-24837.115386	K01599+K01599+K01698+K01772+K01772+K02492+K08099+K08099+K10960	https:\\www.genome.jp\dbget-bin\www_bget?map00860
Arachidonic acid metabolism	ko00590	3 out of 1167 0.25706940874036%	257 out of 62548 0.410884440749504%	0.860022	1	Cluster-24837.137577;Cluster-24837.137578;Cluster-24837.142740	K07425+K07425+K07425	https:\\www.genome.jp\dbget-bin\www_bget?map00590
Diterpenoid biosynthesis	ko00904	2 out of 1167 0.171379605826907%	186 out of 62548 0.297371618596918%	0.863834	1	Cluster-11414.1;Cluster-24837.140110	K04125+K05282	https:\\www.genome.jp\dbget-bin\www_bget?map00904
Pantothenate and CoA biosynthesis	ko00770	8 out of 1167 0.685518423307626%	595 out of 62548 0.951269425081537%	0.866836	1	Cluster-24837.117117;Cluster-24837.24880;Cluster-18711.0;Cluster-24837.55657;Cluster-24837.67492;Cluster-24837.135468;Cluster-24837.171591;Cluster-24837.49441	K00128+K00826+K01513+K01513+K01513+K01653+K09680+K17839	https:\\www.genome.jp\dbget-bin\www_bget?map00770
Pyrimidine metabolism	ko00240	13 out of 1167 1.11396743787489%	918 out of 62548 1.46767282726866%	0.875443	1	Cluster-24837.88816;Cluster-24837.193588;Cluster-18711.0;Cluster-24837.55657;Cluster-24837.67492;Cluster-24837.104846;Cluster-24837.114884;Cluster-24837.98563;Cluster-24837.97649;Cluster-24837.76336;Cluster-24837.2299;Cluster-24837.4547;Cluster-24837.91519	K00943+K01510+K01513+K01513+K01513+K01937+K01937+K01937+K01955+K06966+K10808+K10808+K14641	https:\\www.genome.jp\dbget-bin\www_bget?map00240
Glucosinolate biosynthesis	ko00966	1 out of 1167 0.0856898029134533%	114 out of 62548 0.182260024301337%	0.883402	1	Cluster-24837.24880	K00826	https:\\www.genome.jp\dbget-bin\www_bget?map00966
Taurine and hypotaurine metabolism	ko00430	1 out of 1167 0.0856898029134533%	116 out of 62548 0.185457568587325%	0.887721	1	Cluster-24837.108298	K01580	https:\\www.genome.jp\dbget-bin\www_bget?map00430
C5-Branched dibasic acid metabolism	ko00660	1 out of 1167 0.0856898029134533%	120 out of 62548 0.191852657159302%	0.895883	1	Cluster-24837.135468	K01653	https:\\www.genome.jp\dbget-bin\www_bget?map00660
Purine metabolism	ko00230	18 out of 1167 1.54241645244216%	1262 out of 62548 2.01765044445866%	0.902374	1	Cluster-24837.176831;Cluster-22156.0;Cluster-24837.49358;Cluster-24837.112999;Cluster-24837.126485;Cluster-24837.167803;Cluster-24837.30156;Cluster-9725.0;Cluster-24837.53848;Cluster-24837.193588;Cluster-18711.0;Cluster-24837.55657;Cluster-24837.67492;Cluster-24837.10201;Cluster-24837.76336;Cluster-24837.2299;Cluster-24837.4547;Cluster-24837.91519	K00759+K00856+K00856+K00939+K00939+K00939+K00939+K00939+K01490+K01510+K01513+K01513+K01513+K01517+K06966+K10808+K10808+K14641	https:\\www.genome.jp\dbget-bin\www_bget?map00230
Alanine, aspartate and glutamate metabolism	ko00250	6 out of 1167 0.51413881748072%	499 out of 62548 0.797787299354096%	0.904917	1	Cluster-24837.128591;Cluster-24837.108298;Cluster-10723.0;Cluster-24837.16301;Cluster-24837.97649;Cluster-24837.130548	K00264+K01580+K01915+K01953+K01955+K14272	https:\\www.genome.jp\dbget-bin\www_bget?map00250
Biotin metabolism	ko00780	2 out of 1167 0.171379605826907%	215 out of 62548 0.343736010743749%	0.91167	1	Cluster-24837.204964;Cluster-24837.82025	K00208+K00208	https:\\www.genome.jp\dbget-bin\www_bget?map00780
DNA replication	ko03030	7 out of 1167 0.599828620394173%	575 out of 62548 0.919293982221654%	0.912556	1	Cluster-24837.28141;Cluster-24837.48696;Cluster-24837.108240;Cluster-24837.109992;Cluster-24837.153067;Cluster-24837.15735;Cluster-24837.184405	K02685+K07466+K10745+K10745+K10745+K10745+K10745	https:\\www.genome.jp\dbget-bin\www_bget?map03030
Nicotinate and nicotinamide metabolism	ko00760	4 out of 1167 0.342759211653813%	374 out of 62548 0.597940781479824%	0.919663	1	Cluster-18711.0;Cluster-24837.55657;Cluster-24837.67492;Cluster-24837.194727	K01513+K01513+K01513+K03517	https:\\www.genome.jp\dbget-bin\www_bget?map00760
Propanoate metabolism	ko00640	7 out of 1167 0.599828620394173%	585 out of 62548 0.935281703651596%	0.920749	1	Cluster-24837.121077;Cluster-24837.93815;Cluster-24837.123795;Cluster-24837.159846;Cluster-24837.38334;Cluster-24837.46401;Cluster-24837.50009	K00232+K00232+K01578+K01962+K05605+K05605+K05605	https:\\www.genome.jp\dbget-bin\www_bget?map00640
Pentose phosphate pathway	ko00030	8 out of 1167 0.685518423307626%	659 out of 62548 1.05359084223317%	0.925601	1	Cluster-24837.158273;Cluster-24837.192798;Cluster-24837.93023;Cluster-24837.25175;Cluster-24837.121979;Cluster-24837.171233;Cluster-24837.29425;Cluster-24837.46127	K00850+K00850+K00850+K00852+K00895+K00895+K00895+K00895	https:\\www.genome.jp\dbget-bin\www_bget?map00030
Base excision repair	ko03410	6 out of 1167 0.51413881748072%	529 out of 62548 0.845750463643921%	0.930487	1	Cluster-24837.187722;Cluster-24837.202849;Cluster-24837.57135;Cluster-24837.71418;Cluster-24837.134663;Cluster-24837.144662	K01246+K01246+K01246+K01247+K10773+K10801	https:\\www.genome.jp\dbget-bin\www_bget?map03410
Biosynthesis of amino acids	ko01230	46 out of 1167 3.94173093401885%	3037 out of 62548 4.85547099827333%	0.941242	1	Cluster-24837.74324;Cluster-24837.123564;Cluster-24837.47695;Cluster-24837.91358;Cluster-23849.0;Cluster-24837.84005;Cluster-26332.0;Cluster-24837.116489;Cluster-24837.105427;Cluster-24837.172603;Cluster-24837.128591;Cluster-24837.114581;Cluster-24837.114949;Cluster-24837.133490;Cluster-24837.162220;Cluster-24837.17496;Cluster-24837.193448;Cluster-24837.64551;Cluster-24837.164700;Cluster-24837.13…	K00031+K00058+K00058+K00058+K00133+K00133+K00133+K00134+K00145+K00145+K00264+K00549+K00549+K00549+K00549+K00549+K00549+K00549+K00640+K00789+K00789+K00789+K00826+K00850+K00850+K00850+K01476+K01476+K01476+K01476+K01476+K01476+K01476+K01653+K01689+K01738+K01738+K01738+K01738+K01738+K01738+K01915+K01953+K10206+K14272+K15849	https:\\www.genome.jp\dbget-bin\www_bget?map01230
Nitrogen metabolism	ko00910	4 out of 1167 0.342759211653813%	402 out of 62548 0.642706401483661%	0.943056	1	Cluster-24837.128591;Cluster-24837.34486;Cluster-10723.0;Cluster-24837.81972	K00264+K00284+K01915+K02575	https:\\www.genome.jp\dbget-bin\www_bget?map00910
2-Oxocarboxylic acid metabolism	ko01210	9 out of 1167 0.77120822622108%	759 out of 62548 1.21346805653258%	0.945362	1	Cluster-24837.74324;Cluster-23849.0;Cluster-24837.84005;Cluster-26332.0;Cluster-24837.105427;Cluster-24837.172603;Cluster-24837.24880;Cluster-24837.135468;Cluster-24837.130548	K00031+K00133+K00133+K00133+K00145+K00145+K00826+K01653+K14272	https:\\www.genome.jp\dbget-bin\www_bget?map01210
Folate biosynthesis	ko00790	4 out of 1167 0.342759211653813%	416 out of 62548 0.665089211485579%	0.952253	1	Cluster-24837.127482;Cluster-24837.106040;Cluster-24837.106562;Cluster-24837.128739	K01724+K15631+K15631+K15631	https:\\www.genome.jp\dbget-bin\www_bget?map00790
Limonene and pinene degradation	ko00903	1 out of 1167 0.0856898029134533%	163 out of 62548 0.260599859308051%	0.953762	1	Cluster-24837.117117	K00128	https:\\www.genome.jp\dbget-bin\www_bget?map00903
Aminoacyl-tRNA biosynthesis	ko00970	13 out of 1167 1.11396743787489%	1048 out of 62548 1.6755132058579%	0.955161	1	Cluster-24837.123331;Cluster-24837.123338;Cluster-24837.199884;Cluster-24837.104933;Cluster-24837.44515;Cluster-24837.13729;Cluster-24837.190370;Cluster-24837.203752;Cluster-24837.76522;Cluster-24837.145619;Cluster-24837.62752;Cluster-24837.65772;Cluster-24837.73513	K01868+K01868+K01872+K01892+K01892+K02433+K02433+K02433+K02433+K04567+K04567+K04567+K04567	https:\\www.genome.jp\dbget-bin\www_bget?map00970
Glycine, serine and threonine metabolism	ko00260	10 out of 1167 0.856898029134533%	868 out of 62548 1.38773422011895%	0.962948	1	Cluster-24837.123564;Cluster-24837.47695;Cluster-24837.91358;Cluster-23849.0;Cluster-24837.84005;Cluster-26332.0;Cluster-24837.128484;Cluster-24837.15385;Cluster-24837.183612;Cluster-24837.130548	K00058+K00058+K00058+K00133+K00133+K00133+K00276+K00276+K00276+K14272	https:\\www.genome.jp\dbget-bin\www_bget?map00260
Valine, leucine and isoleucine degradation	ko00280	10 out of 1167 0.856898029134533%	868 out of 62548 1.38773422011895%	0.962948	1	Cluster-24837.139462;Cluster-24837.141605;Cluster-24837.117117;Cluster-24837.163156;Cluster-24837.24880;Cluster-24837.154772;Cluster-24837.147869;Cluster-24837.38334;Cluster-24837.46401;Cluster-24837.50009	K00020+K00020+K00128+K00249+K00826+K01640+K01968+K05605+K05605+K05605	https:\\www.genome.jp\dbget-bin\www_bget?map00280
Valine, leucine and isoleucine biosynthesis	ko00290	2 out of 1167 0.171379605826907%	289 out of 62548 0.462045149325318%	0.972145	1	Cluster-24837.24880;Cluster-24837.135468	K00826+K01653	https:\\www.genome.jp\dbget-bin\www_bget?map00290
Carotenoid biosynthesis	ko00906	4 out of 1167 0.342759211653813%	506 out of 62548 0.808978704355055%	0.985439	1	Cluster-24837.21736;Cluster-24837.115060;Cluster-24837.123994;Cluster-24837.166927	K09838+K09840+K17911+K17911	https:\\www.genome.jp\dbget-bin\www_bget?map00906
Glycosylphosphatidylinositol (GPI)-anchor biosynthesis	ko00563	2 out of 1167 0.171379605826907%	362 out of 62548 0.578755515763893%	0.991503	1	Cluster-24837.19194;Cluster-24837.24098	K03860+K03860	https:\\www.genome.jp\dbget-bin\www_bget?map00563
Protein export	ko03060	5 out of 1167 0.428449014567266%	630 out of 62548 1.00722645008633%	0.991664	1	Cluster-24837.118539;Cluster-24837.64445;Cluster-24837.108597;Cluster-24837.134511;Cluster-24837.70141	K03106+K03106+K03217+K03217+K10956	https:\\www.genome.jp\dbget-bin\www_bget?map03060
mRNA surveillance pathway	ko03015	20 out of 1167 1.71379605826907%	1736 out of 62548 2.7754684402379%	0.993192	1	Cluster-24837.74448;Cluster-24837.138402;Cluster-24837.114674;Cluster-24837.10355;Cluster-24837.182750;Cluster-24837.5232;Cluster-24837.67620;Cluster-24837.113406;Cluster-24837.75099;Cluster-24837.74243;Cluster-24837.101858;Cluster-24837.105752;Cluster-24837.150236;Cluster-24837.188651;Cluster-24837.205295;Cluster-24837.45052;Cluster-24837.64305;Cluster-24837.67634;Cluster-24837.68166;Cluster-248…	K00565+K04382+K06100+K11584+K11584+K11584+K11584+K13098+K13126+K14396+K14411+K14411+K14411+K14411+K14411+K14411+K14411+K14411+K14411+K14411	https:\\www.genome.jp\dbget-bin\www_bget?map03015
Ribosome biogenesis in eukaryotes	ko03008	13 out of 1167 1.11396743787489%	1264 out of 62548 2.02084798874464%	0.994034	1	Cluster-24837.127380;Cluster-24837.132325;Cluster-24837.16546;Cluster-24837.68782;Cluster-24837.71182;Cluster-24837.178902;Cluster-24837.133142;Cluster-24837.147836;Cluster-24837.138727;Cluster-24837.150267;Cluster-24837.73550;Cluster-24837.7548;Cluster-24837.89507	K03097+K03097+K03097+K03097+K03097+K14561+K14566+K14566+K14568+K14568+K14568+K14568+K14568	https:\\www.genome.jp\dbget-bin\www_bget?map03008
Homologous recombination	ko03440	8 out of 1167 0.685518423307626%	895 out of 62548 1.43090106797979%	0.99408	1	Cluster-24837.28170;Cluster-24837.28707;Cluster-24837.189711;Cluster-24837.205219;Cluster-24837.48696;Cluster-24837.47561;Cluster-24837.122182;Cluster-24837.15090	K03165+K03165+K04728+K04728+K07466+K08775+K10866+K10880	https:\\www.genome.jp\dbget-bin\www_bget?map03440
Endocytosis	ko04144	26 out of 1167 2.22793487574979%	2167 out of 62548 3.46453923386839%	0.994684	1	Cluster-24837.128054;Cluster-24837.150373;Cluster-24837.197024;Cluster-24837.52534;Cluster-24837.90354;Cluster-24837.29199;Cluster-24837.116527;Cluster-24837.154663;Cluster-24837.38102;Cluster-24837.58808;Cluster-3120.0;Cluster-24837.26811;Cluster-24837.38231;Cluster-4793.0;Cluster-24837.139827;Cluster-24837.183835;Cluster-24837.101154;Cluster-24837.110933;Cluster-24837.111803;Cluster-24837.11942…	K01115+K01115+K01115+K01115+K01115+K01528+K03283+K03283+K03283+K03283+K04646+K07904+K10396+K10396+K12184+K12188+K12472+K12472+K12472+K12472+K12472+K12472+K12472+K12472+K12486+K19475	https:\\www.genome.jp\dbget-bin\www_bget?map04144
Carbon metabolism	ko01200	44 out of 1167 3.77035132819194%	3351 out of 62548 5.3574854511735%	0.995493	1	Cluster-24837.131164;Cluster-24837.199096;Cluster-24837.109904;Cluster-24837.153333;Cluster-24837.78210;Cluster-24837.74324;Cluster-24837.123564;Cluster-24837.47695;Cluster-24837.91358;Cluster-24837.62278;Cluster-24837.116489;Cluster-24837.121077;Cluster-24837.93815;Cluster-24837.69657;Cluster-24837.164700;Cluster-5031.0;Cluster-24837.158273;Cluster-24837.192798;Cluster-24837.93023;Cluster-24837.…	K00025+K00025+K00029+K00029+K00029+K00031+K00058+K00058+K00058+K00121+K00134+K00232+K00232+K00627+K00640+K00658+K00850+K00850+K00850+K01595+K01610+K01610+K01610+K01610+K01610+K01610+K01610+K01689+K01738+K01738+K01738+K01738+K01738+K01738+K01913+K01913+K01913+K01962+K05605+K05605+K05605+K11517+K11517+K14272	https:\\www.genome.jp\dbget-bin\www_bget?map01200
Histidine metabolism	ko00340	1 out of 1167 0.0856898029134533%	297 out of 62548 0.474835326469272%	0.996328	1	Cluster-24837.117117	K00128	https:\\www.genome.jp\dbget-bin\www_bget?map00340
Basal transcription factors	ko03022	4 out of 1167 0.342759211653813%	625 out of 62548 0.999232589371363%	0.9973	1	Cluster-24837.146702;Cluster-24837.194196;Cluster-24837.123222;Cluster-24837.142329	K03125+K03125+K03126+K14649	https:\\www.genome.jp\dbget-bin\www_bget?map03022
Glyoxylate and dicarboxylate metabolism	ko00630	10 out of 1167 0.856898029134533%	1165 out of 62548 1.86256954658822%	0.998475	1	Cluster-24837.131164;Cluster-24837.199096;Cluster-24837.34486;Cluster-24837.112514;Cluster-24837.148499;Cluster-24837.77963;Cluster-10723.0;Cluster-24837.205900;Cluster-24837.88147;Cluster-24837.130548	K00025+K00025+K00284+K01913+K01913+K01913+K01915+K11517+K11517+K14272	https:\\www.genome.jp\dbget-bin\www_bget?map00630
Autophagy - other	ko04136	2 out of 1167 0.171379605826907%	498 out of 62548 0.796188527211102%	0.999142	1	Cluster-24837.138402;Cluster-24837.194164	K04382+K08269	https:\\www.genome.jp\dbget-bin\www_bget?map04136
Proteasome	ko03050	3 out of 1167 0.25706940874036%	661 out of 62548 1.05678838651915%	0.999655	1	Cluster-24837.68164;Cluster-24837.89535;Cluster-24837.91639	K03063+K03063+K03063	https:\\www.genome.jp\dbget-bin\www_bget?map03050
Various types of N-glycan biosynthesis	ko00513	1 out of 1167 0.0856898029134533%	445 out of 62548 0.71145360363241%	0.999778	1	Cluster-24837.202206	K07441	https:\\www.genome.jp\dbget-bin\www_bget?map00513
N-Glycan biosynthesis	ko00510	2 out of 1167 0.171379605826907%	614 out of 62548 0.981646095798427%	0.999885	1	Cluster-24837.73328;Cluster-24837.202206	K00729+K07441	https:\\www.genome.jp\dbget-bin\www_bget?map00510
Phosphatidylinositol signaling system	ko04070	5 out of 1167 0.428449014567266%	963 out of 62548 1.5396175737034%	0.999929	1	Cluster-24837.105378;Cluster-24837.117481;Cluster-24837.157801;Cluster-24837.84184;Cluster-24837.128286	K00921+K00921+K00921+K00921+K10572	https:\\www.genome.jp\dbget-bin\www_bget?map04070
Oxidative phosphorylation	ko00190	7 out of 1167 0.599828620394173%	1175 out of 62548 1.87855726801816%	0.99995	1	Cluster-20328.0;Cluster-24837.148319;Cluster-24837.46135;Cluster-24837.13030;Cluster-24837.182704;Cluster-24837.101048;Cluster-24837.115084	K01507+K02137+K02261+K03883+K03884+K03941+K05573	https:\\www.genome.jp\dbget-bin\www_bget?map00190
Lysine degradation	ko00310	2 out of 1167 0.171379605826907%	677 out of 62548 1.08236874080706%	0.999962	1	Cluster-24837.117117;Cluster-5031.0	K00128+K00658	https:\\www.genome.jp\dbget-bin\www_bget?map00310
Mismatch repair	ko03430	1 out of 1167 0.0856898029134533%	582 out of 62548 0.930485387222613%	0.999984	1	Cluster-24837.48696	K07466	https:\\www.genome.jp\dbget-bin\www_bget?map03430
Phenylalanine, tyrosine and tryptophan biosynthesis	ko00400	1 out of 1167 0.0856898029134533%	626 out of 62548 1.00083136151436%	0.999993	1	Cluster-24837.73489	K15849	https:\\www.genome.jp\dbget-bin\www_bget?map00400
Nucleotide excision repair	ko03420	3 out of 1167 0.25706940874036%	902 out of 62548 1.44209247298075%	0.999994	1	Cluster-24837.15241;Cluster-24837.94354;Cluster-24837.48696	K03868+K03868+K07466	https:\\www.genome.jp\dbget-bin\www_bget?map03420
Protein processing in endoplasmic reticulum	ko04141	20 out of 1167 1.71379605826907%	2670 out of 62548 4.26872162179446%	1	1	Cluster-24837.109389;Cluster-24837.116527;Cluster-24837.154663;Cluster-24837.38102;Cluster-24837.58808;Cluster-24837.15241;Cluster-24837.94354;Cluster-24837.120600;Cluster-24837.64824;Cluster-24837.64940;Cluster-24837.119426;Cluster-24837.125944;Cluster-24837.171536;Cluster-24837.45852;Cluster-24837.80567;Cluster-29261.0;Cluster-24837.70141;Cluster-24837.109050;Cluster-24837.95457;Cluster-24837.1…	K01456+K03283+K03283+K03283+K03283+K03868+K03868+K04079+K04079+K04079+K08057+K09555+K09555+K09555+K09555+K09555+K10956+K13993+K13993+K14007	https:\\www.genome.jp\dbget-bin\www_bget?map04141
RNA degradation	ko03018	8 out of 1167 0.685518423307626%	1698 out of 62548 2.71471509880412%	1	1	Cluster-24837.158273;Cluster-24837.192798;Cluster-24837.93023;Cluster-24837.146921;Cluster-24837.186449;Cluster-24837.38874;Cluster-24837.75099;Cluster-24837.117076	K00850+K00850+K00850+K01148+K01689+K04077+K13126+K14442	https:\\www.genome.jp\dbget-bin\www_bget?map03018
Ubiquitin mediated proteolysis	ko04120	11 out of 1167 0.942587832047986%	2097 out of 62548 3.3526251838588%	1	1	Cluster-24837.68508;Cluster-24837.84518;Cluster-24837.38007;Cluster-24837.15241;Cluster-24837.94354;Cluster-24837.190916;Cluster-24837.87342;Cluster-24837.196939;Cluster-24837.162067;Cluster-24837.43429;Cluster-24837.206153	K03350+K03350+K03362+K03868+K03868+K10144+K10260+K10576+K10581+K10581+K10604	https:\\www.genome.jp\dbget-bin\www_bget?map04120
RNA transport	ko03013	13 out of 1167 1.11396743787489%	2477 out of 62548 3.96015859819659%	1	1	Cluster-24837.121451;Cluster-24837.104270;Cluster-24837.144713;Cluster-24837.143611;Cluster-24837.100240;Cluster-24837.113406;Cluster-24837.75099;Cluster-24837.124352;Cluster-24837.67892;Cluster-24837.145816;Cluster-24837.108866;Cluster-24837.121529;Cluster-24837.181098	K00784+K03231+K03239+K03245+K03248+K13098+K13126+K13151+K14299+K14304+K14317+K14317+K14321	https:\\www.genome.jp\dbget-bin\www_bget?map03013
Spliceosome	ko03040	10 out of 1167 0.856898029134533%	2535 out of 62548 4.05288738249025%	1	1	Cluster-24837.116527;Cluster-24837.154663;Cluster-24837.38102;Cluster-24837.58808;Cluster-24837.175239;Cluster-24837.110636;Cluster-24837.45315;Cluster-24837.133644;Cluster-24837.100651;Cluster-24837.113406	K03283+K03283+K03283+K03283+K09567+K12835+K12835+K12854+K12861+K13098	https:\\www.genome.jp\dbget-bin\www_bget?map03040
Ribosome	ko03010	9 out of 1167 0.77120822622108%	2995 out of 62548 4.78832256826757%	1	1	Cluster-24837.162416;Cluster-24837.21976;Cluster-24837.52316;Cluster-24837.52571;Cluster-24837.110834;Cluster-24837.112364;Cluster-24837.128028;Cluster-24837.109484;Cluster-24837.103345	K02882+K02891+K02901+K02923+K02931+K02948+K02960+K02984+K02997	https:\\www.genome.jp\dbget-bin\www_bget?map03010

## Sheet: PL vs PRL
KEGG enrichment of PL vs PRL
#Kegg_pathway	ko_id	Cluter_frequency	Genome_frequency	P-value	Corrected_P-value	GeneID	KEGG Orthology	hyperlink
Phenylpropanoid biosynthesis	ko00940	80 out of 1147 6.97471665213601%	1431 out of 62548 2.28784293662467%	0	0	Cluster-24837.101790;Cluster-24837.73535;Cluster-24837.9119;Cluster-24837.93924;Cluster-24837.109219;Cluster-24837.115763;Cluster-24837.131240;Cluster-24837.138743;Cluster-24837.139906;Cluster-24837.141609;Cluster-24837.144109;Cluster-24837.158112;Cluster-24837.165566;Cluster-24837.171590;Cluster-24837.200691;Cluster-24837.21229;Cluster-24837.51501;Cluster-24837.63885;Cluster-24837.70432;Cluster-…	K00083+K00083+K00083+K00083+K00430+K00430+K00430+K00430+K00430+K00430+K00430+K00430+K00430+K00430+K00430+K00430+K00430+K00430+K00430+K00430+K00430+K00430+K00430+K00430+K00430+K00487+K00487+K00588+K00588+K00588+K00588+K01188+K01188+K01188+K01188+K01188+K01188+K01188+K01188+K01188+K01904+K01904+K05350+K05350+K09753+K09753+K09753+K09753+K09753+K09754+K09754+K09754+K09755+K09755+K09755+K10775+K12356+…	https:\\www.genome.jp\dbget-bin\www_bget?map00940
Metabolic pathways	ko01100	680 out of 1147 59.2850915431561%	27164 out of 62548 43.4290464922939%	1.04392e-27	1.33621e-25	Cluster-24837.141300;Cluster-24837.100026;Cluster-24837.111273;Cluster-24837.128377;Cluster-24837.157258;Cluster-24837.139462;Cluster-24837.141605;Cluster-24837.141745;Cluster-24837.40380;Cluster-24837.78246;Cluster-24837.113047;Cluster-24837.28753;Cluster-24837.28763;Cluster-24837.74609;Cluster-24837.156325;Cluster-24837.78210;Cluster-24837.123564;Cluster-24837.47695;Cluster-24837.81102;Cluster-…	K00002+K00008+K00008+K00008+K00008+K00020+K00020+K00020+K00020+K00020+K00021+K00021+K00021+K00025+K00029+K00029+K00058+K00058+K00058+K00083+K00083+K00083+K00083+K00121+K00122+K00133+K00133+K00145+K00145+K00232+K00264+K00264+K00276+K00276+K00276+K00276+K00281+K00318+K00365+K00365+K00365+K00387+K00422+K00422+K00423+K00423+K00423+K00423+K00423+K00423+K00430+K00430+K00430+K00430+K00430+K00430+K00430+…	https:\\www.genome.jp\dbget-bin\www_bget?map01100
Flavonoid biosynthesis	ko00941	62 out of 1147 5.40540540540541%	504 out of 62548 0.805781160069067%	1.91835e-12	2.45549e-10	Cluster-24837.103241;Cluster-24837.103245;Cluster-24837.112877;Cluster-24837.119175;Cluster-24837.152382;Cluster-24837.35837;Cluster-24837.62555;Cluster-24837.8335;Cluster-24837.108598;Cluster-24837.110145;Cluster-24837.110147;Cluster-24837.114948;Cluster-24837.115003;Cluster-24837.115573;Cluster-24837.116412;Cluster-24837.119303;Cluster-24837.119369;Cluster-24837.120149;Cluster-24837.121905;Clus…	K00475+K00475+K00487+K00487+K00588+K00588+K00588+K00588+K00660+K00660+K00660+K00660+K00660+K00660+K00660+K00660+K00660+K00660+K00660+K00660+K00660+K01859+K01859+K01859+K01859+K01859+K01859+K01859+K01859+K01859+K01859+K01859+K01859+K05277+K05278+K05280+K08695+K09754+K09754+K09754+K13065+K13065+K13065+K13065+K13065+K13065+K13065+K13065+K13065+K13065+K13065+K13065+K13065+K13065+K13065+K13082+K13082+…	https:\\www.genome.jp\dbget-bin\www_bget?map00941
Stilbenoid, diarylheptanoid and gingerol biosynthesis	ko00945	25 out of 1147 2.1795989537925%	249 out of 62548 0.398094263605551%	1.21977e-11	1.5613e-09	Cluster-24837.112877;Cluster-24837.119175;Cluster-24837.152382;Cluster-24837.35837;Cluster-24837.62555;Cluster-24837.8335;Cluster-21995.0;Cluster-24837.119008;Cluster-24837.17956;Cluster-24837.111311;Cluster-24837.114220;Cluster-24837.125728;Cluster-24837.130839;Cluster-24837.138786;Cluster-24837.150477;Cluster-24837.154270;Cluster-24837.155690;Cluster-24837.158319;Cluster-24837.163902;Cluster-24…	K00487+K00487+K00588+K00588+K00588+K00588+K09754+K09754+K09754+K13065+K13065+K13065+K13065+K13065+K13065+K13065+K13065+K13065+K13065+K13065+K13065+K13065+K13065+K13065+K16040	https:\\www.genome.jp\dbget-bin\www_bget?map00945
Biosynthesis of secondary metabolites	ko01110	392 out of 1147 34.1761115954664%	14486 out of 62548 23.1598132634137%	2.84728e-11	3.64452e-09	Cluster-24837.141300;Cluster-24837.113047;Cluster-24837.28753;Cluster-24837.28763;Cluster-24837.74609;Cluster-24837.123564;Cluster-24837.47695;Cluster-24837.81102;Cluster-24837.101790;Cluster-24837.73535;Cluster-24837.9119;Cluster-24837.93924;Cluster-24837.62278;Cluster-24837.148818;Cluster-24837.84005;Cluster-24837.105427;Cluster-24837.172603;Cluster-23363.0;Cluster-24837.25579;Cluster-24837.654…	K00002+K00021+K00021+K00021+K00025+K00058+K00058+K00058+K00083+K00083+K00083+K00083+K00121+K00133+K00133+K00145+K00145+K00224+K00224+K00224+K00232+K00264+K00264+K00276+K00276+K00276+K00276+K00281+K00318+K00422+K00422+K00430+K00430+K00430+K00430+K00430+K00430+K00430+K00430+K00430+K00430+K00430+K00430+K00430+K00430+K00430+K00430+K00430+K00430+K00430+K00430+K00430+K00454+K00454+K00475+K00475+K00487+…	https:\\www.genome.jp\dbget-bin\www_bget?map01110
Pentose and glucuronate interconversions	ko00040	40 out of 1147 3.487358326068%	847 out of 62548 1.35416000511607%	8.40894e-08	1.07634e-05	Cluster-24837.141300;Cluster-24837.100026;Cluster-24837.111273;Cluster-24837.128377;Cluster-24837.157258;Cluster-24837.102567;Cluster-24837.103712;Cluster-24837.103713;Cluster-24837.115544;Cluster-24837.115548;Cluster-24837.119151;Cluster-24837.123173;Cluster-24837.124381;Cluster-24837.144272;Cluster-24837.145036;Cluster-24837.146308;Cluster-24837.146309;Cluster-24837.157092;Cluster-24837.168735;…	K00002+K00008+K00008+K00008+K00008+K01051+K01051+K01051+K01051+K01051+K01051+K01051+K01051+K01051+K01051+K01051+K01051+K01051+K01051+K01051+K01051+K01051+K01051+K01051+K01051+K01051+K01051+K01051+K01051+K01051+K01051+K01051+K01051+K01051+K01051+K01184+K01184+K01728+K01805+K12447	https:\\www.genome.jp\dbget-bin\www_bget?map00040
Fatty acid elongation	ko00062	19 out of 1147 1.6564952048823%	245 out of 62548 0.391699175033574%	1.76894e-07	2.26425e-05	Cluster-19012.0;Cluster-24837.51755;Cluster-24837.49910;Cluster-12726.0;Cluster-24837.104239;Cluster-24837.104863;Cluster-24837.106955;Cluster-24837.130262;Cluster-24837.143119;Cluster-24837.181891;Cluster-24837.198157;Cluster-24837.198158;Cluster-24837.29930;Cluster-24837.40857;Cluster-24837.72577;Cluster-24837.74179;Cluster-24837.90895;Cluster-24837.99715;Cluster-25838.0	K10251+K10258+K10703+K15397+K15397+K15397+K15397+K15397+K15397+K15397+K15397+K15397+K15397+K15397+K15397+K15397+K15397+K15397+K15397	https:\\www.genome.jp\dbget-bin\www_bget?map00062
Amino sugar and nucleotide sugar metabolism	ko00520	53 out of 1147 4.6207497820401%	1425 out of 62548 2.27825030376671%	1.43301e-06	0.000183425	Cluster-24837.131250;Cluster-7612.0;Cluster-24837.111046;Cluster-24837.111047;Cluster-24837.111048;Cluster-24837.114841;Cluster-24837.115893;Cluster-24837.125955;Cluster-24837.181527;Cluster-24837.198357;Cluster-24837.28110;Cluster-24837.6453;Cluster-24837.7120;Cluster-24837.122028;Cluster-24837.126526;Cluster-24837.93931;Cluster-24837.182416;Cluster-24837.71983;Cluster-24837.72941;Cluster-24837.…	K00326+K00847+K01183+K01183+K01183+K01183+K01183+K01183+K01183+K01183+K01183+K01183+K01183+K01209+K01209+K01209+K01711+K01711+K01711+K01809+K01809+K08678+K08678+K08678+K08679+K08679+K08679+K08679+K08679+K08679+K08679+K10046+K10046+K12447+K12450+K13648+K13648+K13648+K13648+K15920+K15920+K15920+K15920+K15920+K18677+K20547+K20547+K20547+K20547+K20547+K20547+K20547+K20547	https:\\www.genome.jp\dbget-bin\www_bget?map00520
Glycosphingolipid biosynthesis - ganglio series	ko00604	15 out of 1147 1.3077593722755%	243 out of 62548 0.388501630747586%	5.06534e-05	0.00648364	Cluster-24837.186296;Cluster-24837.49715;Cluster-24837.102365;Cluster-24837.107825;Cluster-24837.107826;Cluster-24837.107827;Cluster-24837.123031;Cluster-24837.145628;Cluster-24837.193582;Cluster-24837.193583;Cluster-24837.201241;Cluster-24837.46139;Cluster-24837.5733;Cluster-24837.76669;Cluster-24837.80994	K00780+K03368+K12309+K12309+K12309+K12309+K12309+K12309+K12309+K12309+K12309+K12309+K12309+K12309+K12309	https:\\www.genome.jp\dbget-bin\www_bget?map00604
Glycerophospholipid metabolism	ko00564	39 out of 1147 3.4001743679163%	1155 out of 62548 1.84658182515828%	0.000248731	0.0318376	Cluster-24837.155289;Cluster-24837.153591;Cluster-24837.53163;Cluster-24837.80520;Cluster-24837.168761;Cluster-24837.193479;Cluster-24837.89735;Cluster-24837.90354;Cluster-28470.1;Cluster-24837.97339;Cluster-24837.149205;Cluster-24837.133008;Cluster-24837.145799;Cluster-24837.152893;Cluster-24837.25497;Cluster-24837.79633;Cluster-24837.81354;Cluster-24837.89527;Cluster-24837.168021;Cluster-24837.…	K00630+K00993+K00993+K01094+K01114+K01114+K01114+K01115+K01115+K01126+K05929+K13508+K13508+K13508+K13508+K13508+K13508+K13508+K13511+K13511+K13523+K13523+K14156+K14156+K16818+K16818+K16860+K18693+K18696+K18696+K18696+K18696+K18696+K18696+K18696+K18696+K18696+K18696+K18696	https:\\www.genome.jp\dbget-bin\www_bget?map00564
Photosynthesis - antenna proteins	ko00196	10 out of 1147 0.871839581517001%	144 out of 62548 0.230223188591162%	0.000347616	0.0444948	Cluster-24837.113234;Cluster-24837.108969;Cluster-24837.108974;Cluster-24837.108979;Cluster-24837.108983;Cluster-24837.114742;Cluster-24837.123077;Cluster-24837.96520;Cluster-24837.100621;Cluster-24837.108447	K08909+K08912+K08912+K08912+K08912+K08912+K08912+K08912+K08914+K08915	https:\\www.genome.jp\dbget-bin\www_bget?map00196
Indole alkaloid biosynthesis	ko00901	8 out of 1147 0.697471665213601%	98 out of 62548 0.15667967001343%	0.000458472	0.0586845	Cluster-24837.109420;Cluster-24837.87365;Cluster-14919.0;Cluster-24837.152143;Cluster-24837.54772;Cluster-24837.70854;Cluster-24837.70855;Cluster-24837.76126	K01593+K01593+K21026+K21026+K21026+K21026+K21026+K21026	https:\\www.genome.jp\dbget-bin\www_bget?map00901
Circadian rhythm - plant	ko04712	26 out of 1147 2.2667829119442%	693 out of 62548 1.10794909509497%	0.000572473	0.0732766	Cluster-24837.108598;Cluster-24837.110145;Cluster-24837.110147;Cluster-24837.114948;Cluster-24837.115003;Cluster-24837.115573;Cluster-24837.116412;Cluster-24837.119303;Cluster-24837.119369;Cluster-24837.120149;Cluster-24837.121905;Cluster-24837.83396;Cluster-24837.98874;Cluster-24837.16546;Cluster-24837.68782;Cluster-24837.105608;Cluster-24837.135121;Cluster-24837.95970;Cluster-24837.51815;Cluste…	K00660+K00660+K00660+K00660+K00660+K00660+K00660+K00660+K00660+K00660+K00660+K00660+K00660+K03097+K03097+K10143+K10143+K12120+K12128+K12135+K12135+K12135+K12135+K16221+K16221+K16222	https:\\www.genome.jp\dbget-bin\www_bget?map04712
Starch and sucrose metabolism	ko00500	63 out of 1147 5.49258936355711%	2279 out of 62548 3.64360171388374%	0.000963984	0.12339	Cluster-24837.119072;Cluster-24837.32830;Cluster-24837.94508;Cluster-24837.143467;Cluster-7612.0;Cluster-24837.152448;Cluster-24837.188502;Cluster-24837.192471;Cluster-28340.0;Cluster-28417.0;Cluster-24837.117378;Cluster-24837.120129;Cluster-24837.118398;Cluster-24837.128531;Cluster-24837.137949;Cluster-24837.14502;Cluster-24837.146044;Cluster-24837.170715;Cluster-24837.21876;Cluster-24837.52776;…	K00688+K00695+K00695+K00703+K00847+K01087+K01087+K01087+K01087+K01087+K01177+K01177+K01179+K01179+K01179+K01179+K01179+K01179+K01179+K01179+K01179+K01179+K01179+K01179+K01187+K01187+K01187+K01188+K01188+K01188+K01188+K01188+K01188+K01188+K01188+K01188+K01193+K01193+K01193+K01193+K01513+K01513+K05350+K05350+K07024+K13679+K13679+K19891+K19891+K19891+K19891+K19891+K19891+K19891+K19891+K19891+K19891+…	https:\\www.genome.jp\dbget-bin\www_bget?map00500
Cysteine and methionine metabolism	ko00270	36 out of 1147 3.1386224934612%	1148 out of 62548 1.83539042015732%	0.00153684	0.196715	Cluster-24837.74609;Cluster-24837.123564;Cluster-24837.47695;Cluster-24837.81102;Cluster-24837.148818;Cluster-24837.84005;Cluster-24837.189708;Cluster-24837.28947;Cluster-24837.30812;Cluster-24837.107013;Cluster-24837.107015;Cluster-24837.114949;Cluster-24837.17496;Cluster-24837.42137;Cluster-24837.64551;Cluster-24837.146928;Cluster-24837.50189;Cluster-24837.146970;Cluster-24837.136647;Cluster-24…	K00025+K00058+K00058+K00058+K00133+K00133+K00547+K00547+K00547+K00549+K00549+K00549+K00549+K00549+K00549+K00789+K00789+K00797+K00826+K00826+K00826+K00827+K01738+K01738+K01738+K01738+K01738+K01738+K01738+K01738+K01738+K01738+K01739+K05933+K05933+K12524	https:\\www.genome.jp\dbget-bin\www_bget?map00270
Cyanoamino acid metabolism	ko00460	26 out of 1147 2.2667829119442%	776 out of 62548 1.24064718296348%	0.00276124	0.353438	Cluster-24837.196906;Cluster-24837.103509;Cluster-24837.146066;Cluster-24837.53288;Cluster-24837.59436;Cluster-24837.62694;Cluster-24837.62698;Cluster-24837.65481;Cluster-24837.76220;Cluster-24837.85949;Cluster-24837.101656;Cluster-24837.166234;Cluster-24837.187614;Cluster-24837.106233;Cluster-24837.106235;Cluster-24837.177419;Cluster-24837.64952;Cluster-24837.77742;Cluster-24837.77744;Cluster-24…	K00495+K01188+K01188+K01188+K01188+K01188+K01188+K01188+K01188+K01188+K01455+K05350+K05350+K08248+K08248+K08248+K08248+K08248+K08248+K13032+K13051+K13051+K18592+K20802+K20802+K20802	https:\\www.genome.jp\dbget-bin\www_bget?map00460
Isoquinoline alkaloid biosynthesis	ko00950	12 out of 1147 1.0462074978204%	263 out of 62548 0.420477073607469%	0.00369402	0.472834	Cluster-24837.15385;Cluster-24837.168014;Cluster-24837.183612;Cluster-24837.96776;Cluster-24837.112613;Cluster-24837.8749;Cluster-24837.109420;Cluster-24837.87365;Cluster-24837.108838;Cluster-24837.108839;Cluster-24837.36042;Cluster-24837.99162	K00276+K00276+K00276+K00276+K00422+K00422+K01593+K01593+K01742+K01742+K01742+K14976	https:\\www.genome.jp\dbget-bin\www_bget?map00950
Sesquiterpenoid and triterpenoid biosynthesis	ko00909	14 out of 1147 1.2205754141238%	347 out of 62548 0.554773933618981%	0.00536189	0.686322	Cluster-24837.115478;Cluster-24837.129791;Cluster-24837.22276;Cluster-24837.124082;Cluster-24837.155213;Cluster-24837.104885;Cluster-24837.113275;Cluster-24837.117852;Cluster-24837.13184;Cluster-24837.13185;Cluster-24837.132392;Cluster-24837.7291;Cluster-24837.86955;Cluster-24837.86960	K00511+K00511+K00511+K14173+K14173+K15803+K15803+K15803+K15803+K15803+K15803+K15803+K15803+K15803	https:\\www.genome.jp\dbget-bin\www_bget?map00909
Benzoxazinoid biosynthesis	ko00402	6 out of 1147 0.523103748910201%	87 out of 62548 0.139093176440494%	0.00538338	0.689073	Cluster-24837.102319;Cluster-24837.127013;Cluster-24837.144901;Cluster-24837.2386;Cluster-24837.8278;Cluster-24837.95489	K13229+K13229+K13229+K13229+K13229+K13229	https:\\www.genome.jp\dbget-bin\www_bget?map00402
Glutathione metabolism	ko00480	28 out of 1147 2.4411508282476%	933 out of 62548 1.49165440941357%	0.00847249	1	Cluster-24837.89588;Cluster-24837.146970;Cluster-17572.0;Cluster-24837.110230;Cluster-24837.110234;Cluster-24837.110396;Cluster-24837.110890;Cluster-24837.119188;Cluster-24837.119841;Cluster-24837.124822;Cluster-24837.131396;Cluster-24837.132618;Cluster-24837.132952;Cluster-24837.133889;Cluster-24837.134503;Cluster-24837.176164;Cluster-24837.48684;Cluster-24837.62717;Cluster-24837.8482;Cluster-24…	K00434+K00797+K00799+K00799+K00799+K00799+K00799+K00799+K00799+K00799+K00799+K00799+K00799+K00799+K00799+K00799+K00799+K00799+K00799+K00799+K01255+K01256+K10808+K18592+K22596+K22596+K22596+K22596	https:\\www.genome.jp\dbget-bin\www_bget?map00480
Arginine biosynthesis	ko00220	16 out of 1147 1.3949433304272%	449 out of 62548 0.717848692204387%	0.00963696	1	Cluster-24837.105427;Cluster-24837.172603;Cluster-24837.75618;Cluster-24837.27942;Cluster-24837.101245;Cluster-24837.110503;Cluster-24837.111635;Cluster-24837.127091;Cluster-24837.131514;Cluster-24837.135326;Cluster-24837.165842;Cluster-24837.18450;Cluster-24837.77399;Cluster-24837.96467;Cluster-10723.0;Cluster-24837.130548	K00145+K00145+K00620+K00818+K01476+K01476+K01476+K01476+K01476+K01476+K01476+K01476+K01476+K01476+K01915+K14272	https:\\www.genome.jp\dbget-bin\www_bget?map00220
Caffeine metabolism	ko00232	3 out of 1147 0.2615518744551%	25 out of 62548 0.0399693035748545%	0.010471	1	Cluster-24837.110986;Cluster-24837.118233;Cluster-24837.87811	K00365+K00365+K00365	https:\\www.genome.jp\dbget-bin\www_bget?map00232
Fatty acid metabolism	ko01212	28 out of 1147 2.4411508282476%	963 out of 62548 1.5396175737034%	0.0124973	1	Cluster-24837.125793;Cluster-24837.97274;Cluster-24837.106882;Cluster-24837.106883;Cluster-24837.108595;Cluster-24837.122504;Cluster-24837.124778;Cluster-24837.133812;Cluster-24837.136436;Cluster-24837.136614;Cluster-24837.146219;Cluster-24837.49253;Cluster-24837.55165;Cluster-24837.71468;Cluster-24837.78826;Cluster-24837.98796;Cluster-19012.0;Cluster-24837.120767;Cluster-24837.120768;Cluster-248…	K00232+K00645+K01897+K01897+K01897+K01897+K01897+K01897+K01897+K01897+K01897+K01897+K01897+K01897+K01897+K01962+K10251+K10256+K10256+K10256+K10256+K10256+K10256+K10258+K10703+K10781+K10781+K10781	https:\\www.genome.jp\dbget-bin\www_bget?map01212
Glycosaminoglycan degradation	ko00531	14 out of 1147 1.2205754141238%	389 out of 62548 0.621922363624736%	0.0136902	1	Cluster-24837.82203;Cluster-24837.102365;Cluster-24837.107825;Cluster-24837.107826;Cluster-24837.107827;Cluster-24837.123031;Cluster-24837.145628;Cluster-24837.193582;Cluster-24837.193583;Cluster-24837.201241;Cluster-24837.46139;Cluster-24837.5733;Cluster-24837.76669;Cluster-24837.80994	K07964+K12309+K12309+K12309+K12309+K12309+K12309+K12309+K12309+K12309+K12309+K12309+K12309+K12309	https:\\www.genome.jp\dbget-bin\www_bget?map00531
Sulfur metabolism	ko00920	15 out of 1147 1.3077593722755%	437 out of 62548 0.698663426488457%	0.0162117	1	Cluster-24837.98067;Cluster-24837.187543;Cluster-24837.103021;Cluster-24837.105930;Cluster-24837.106126;Cluster-24837.109627;Cluster-24837.119778;Cluster-24837.124329;Cluster-24837.172314;Cluster-24837.67876;Cluster-24837.89065;Cluster-24837.89066;Cluster-24837.113839;Cluster-24837.152712;Cluster-24837.31677	K00387+K01082+K01738+K01738+K01738+K01738+K01738+K01738+K01738+K01738+K01738+K01738+K01739+K05907+K13811	https:\\www.genome.jp\dbget-bin\www_bget?map00920
Fatty acid biosynthesis	ko00061	19 out of 1147 1.6564952048823%	602 out of 62548 0.962460830082497%	0.0168416	1	Cluster-24837.97274;Cluster-24837.106882;Cluster-24837.106883;Cluster-24837.108595;Cluster-24837.122504;Cluster-24837.124778;Cluster-24837.133812;Cluster-24837.136436;Cluster-24837.136614;Cluster-24837.146219;Cluster-24837.49253;Cluster-24837.55165;Cluster-24837.71468;Cluster-24837.78826;Cluster-24837.98796;Cluster-24837.104423;Cluster-24837.169634;Cluster-24837.57234;Cluster-24837.170876	K00645+K01897+K01897+K01897+K01897+K01897+K01897+K01897+K01897+K01897+K01897+K01897+K01897+K01897+K01962+K10781+K10781+K10781+K10782	https:\\www.genome.jp\dbget-bin\www_bget?map00061
Flavone and flavonol biosynthesis	ko00944	4 out of 1147 0.3487358326068%	57 out of 62548 0.0911300121506683%	0.0206277	1	Cluster-9349.0;Cluster-24837.140831;Cluster-24837.148803;Cluster-24837.86165	K05280+K10757+K10757+K10757	https:\\www.genome.jp\dbget-bin\www_bget?map00944
Ascorbate and aldarate metabolism	ko00053	21 out of 1147 1.8308631211857%	711 out of 62548 1.13672699366886%	0.0238537	1	Cluster-24837.112520;Cluster-24837.137601;Cluster-24837.68279;Cluster-24837.76622;Cluster-24837.90346;Cluster-24837.90347;Cluster-24837.89588;Cluster-24837.142764;Cluster-24837.38252;Cluster-24837.68299;Cluster-24837.80645;Cluster-24837.95682;Cluster-24837.104544;Cluster-24837.114313;Cluster-24837.102378;Cluster-24837.133207;Cluster-24837.93697;Cluster-24837.69723;Cluster-24837.101002;Cluster-248…	K00423+K00423+K00423+K00423+K00423+K00423+K00434+K00469+K00469+K00469+K00469+K00469+K10046+K10046+K10047+K12447+K14085+K17744+K19642+K19642+K19642	https:\\www.genome.jp\dbget-bin\www_bget?map00053
ABC transporters	ko02010	26 out of 1147 2.2667829119442%	936 out of 62548 1.49645072584255%	0.0257342	1	Cluster-24837.108075;Cluster-24837.111117;Cluster-24837.114363;Cluster-24837.129470;Cluster-24837.156262;Cluster-24837.179057;Cluster-24837.32712;Cluster-24837.52410;Cluster-24837.170563;Cluster-24837.114340;Cluster-24837.121071;Cluster-24837.138537;Cluster-24837.139162;Cluster-24837.157152;Cluster-24837.164976;Cluster-24837.175552;Cluster-24837.31831;Cluster-24837.38573;Cluster-24837.38574;Clust…	K05658+K05658+K05658+K05658+K05658+K05658+K05658+K05658+K05665+K05681+K05681+K05681+K05681+K05681+K05681+K05681+K05681+K05681+K05681+K05681+K05681+K05681+K05681+K05681+K05681+K05681	https:\\www.genome.jp\dbget-bin\www_bget?map02010
Galactose metabolism	ko00052	22 out of 1147 1.9180470793374%	774 out of 62548 1.2374496386775%	0.0305453	1	Cluster-24837.168214;Cluster-24837.64422;Cluster-24837.84673;Cluster-24837.112415;Cluster-24837.122480;Cluster-24837.153512;Cluster-24837.41785;Cluster-24837.52913;Cluster-24837.102365;Cluster-24837.107825;Cluster-24837.107826;Cluster-24837.107827;Cluster-24837.123031;Cluster-24837.145628;Cluster-24837.193582;Cluster-24837.193583;Cluster-24837.201241;Cluster-24837.46139;Cluster-24837.5733;Cluster…	K01187+K01187+K01187+K01193+K01193+K01193+K01193+K06617+K12309+K12309+K12309+K12309+K12309+K12309+K12309+K12309+K12309+K12309+K12309+K12309+K12309+K12447	https:\\www.genome.jp\dbget-bin\www_bget?map00052
Other glycan degradation	ko00511	16 out of 1147 1.3949433304272%	517 out of 62548 0.826565197927991%	0.0310515	1	Cluster-24837.88880;Cluster-24837.102365;Cluster-24837.107825;Cluster-24837.107826;Cluster-24837.107827;Cluster-24837.123031;Cluster-24837.145628;Cluster-24837.193582;Cluster-24837.193583;Cluster-24837.201241;Cluster-24837.46139;Cluster-24837.5733;Cluster-24837.76669;Cluster-24837.80994;Cluster-24837.161286;Cluster-25253.1	K01191+K12309+K12309+K12309+K12309+K12309+K12309+K12309+K12309+K12309+K12309+K12309+K12309+K12309+K15923+K15923	https:\\www.genome.jp\dbget-bin\www_bget?map00511
Arachidonic acid metabolism	ko00590	9 out of 1147 0.784655623365301%	257 out of 62548 0.410884440749504%	0.0489442	1	Cluster-24837.117423;Cluster-24837.25066;Cluster-24837.137574;Cluster-24837.137577;Cluster-24837.137578;Cluster-24837.142740;Cluster-24837.34703;Cluster-24837.131166;Cluster-24837.123822	K05309+K07418+K07425+K07425+K07425+K07425+K07425+K08726+K18592	https:\\www.genome.jp\dbget-bin\www_bget?map00590
Biosynthesis of unsaturated fatty acids	ko01040	10 out of 1147 0.871839581517001%	300 out of 62548 0.479631642898254%	0.0517429	1	Cluster-24837.125793;Cluster-19012.0;Cluster-24837.120767;Cluster-24837.120768;Cluster-24837.126372;Cluster-24837.147477;Cluster-24837.153623;Cluster-24837.85769;Cluster-24837.51755;Cluster-24837.49910	K00232+K10251+K10256+K10256+K10256+K10256+K10256+K10256+K10258+K10703	https:\\www.genome.jp\dbget-bin\www_bget?map01040
RNA polymerase	ko03020	20 out of 1147 1.743679163034%	742 out of 62548 1.18628893010168%	0.0586834	1	Cluster-24837.103871;Cluster-24837.106161;Cluster-24837.111038;Cluster-24837.117584;Cluster-24837.127789;Cluster-24837.141549;Cluster-24837.154574;Cluster-24837.157777;Cluster-24837.165505;Cluster-24837.170632;Cluster-24837.191440;Cluster-24837.196388;Cluster-24837.44162;Cluster-24837.50905;Cluster-24837.75480;Cluster-24837.75991;Cluster-24837.127663;Cluster-24837.23324;Cluster-24837.40150;Cluste…	K03006+K03006+K03006+K03006+K03006+K03006+K03006+K03006+K03006+K03006+K03006+K03006+K03006+K03006+K03006+K03006+K03021+K03021+K03021+K03021	https:\\www.genome.jp\dbget-bin\www_bget?map03020
Sphingolipid metabolism	ko00600	17 out of 1147 1.4821272885789%	619 out of 62548 0.989639956513398%	0.067043	1	Cluster-24837.171828;Cluster-24837.186743;Cluster-1973.0;Cluster-24837.9450;Cluster-24837.102365;Cluster-24837.107825;Cluster-24837.107826;Cluster-24837.107827;Cluster-24837.123031;Cluster-24837.145628;Cluster-24837.193582;Cluster-24837.193583;Cluster-24837.201241;Cluster-24837.46139;Cluster-24837.5733;Cluster-24837.76669;Cluster-24837.80994	K04628+K04628+K04708+K04710+K12309+K12309+K12309+K12309+K12309+K12309+K12309+K12309+K12309+K12309+K12309+K12309+K12309	https:\\www.genome.jp\dbget-bin\www_bget?map00600
Brassinosteroid biosynthesis	ko00905	9 out of 1147 0.784655623365301%	276 out of 62548 0.441261111466394%	0.0698902	1	Cluster-24837.161944;Cluster-24837.45304;Cluster-24837.117476;Cluster-24837.48467;Cluster-24837.82335;Cluster-24837.85015;Cluster-24837.88342;Cluster-24837.158634;Cluster-24837.147479	K09590+K12637+K12639+K12639+K12639+K12639+K12639+K15639+K20623	https:\\www.genome.jp\dbget-bin\www_bget?map00905
Fatty acid degradation	ko00071	22 out of 1147 1.9180470793374%	851 out of 62548 1.36055509368805%	0.0702176	1	Cluster-24837.62278;Cluster-24837.125793;Cluster-24837.106882;Cluster-24837.106883;Cluster-24837.108595;Cluster-24837.122504;Cluster-24837.124778;Cluster-24837.133812;Cluster-24837.136436;Cluster-24837.136614;Cluster-24837.146219;Cluster-24837.49253;Cluster-24837.55165;Cluster-24837.71468;Cluster-24837.78826;Cluster-24837.137574;Cluster-24837.137577;Cluster-24837.137578;Cluster-24837.142740;Clust…	K00121+K00232+K01897+K01897+K01897+K01897+K01897+K01897+K01897+K01897+K01897+K01897+K01897+K01897+K01897+K07425+K07425+K07425+K07425+K07425+K07517+K14085	https:\\www.genome.jp\dbget-bin\www_bget?map00071
Monoterpenoid biosynthesis	ko00902	11 out of 1147 0.959023539668701%	364 out of 62548 0.581953060049882%	0.0745956	1	Cluster-24837.113259;Cluster-24837.113488;Cluster-24837.123203;Cluster-24837.144616;Cluster-24837.108850;Cluster-24837.131746;Cluster-24837.140926;Cluster-24837.182096;Cluster-24837.182098;Cluster-24837.35298;Cluster-24837.82888	K15095+K15095+K15095+K15095+K21374+K21374+K21374+K21374+K21374+K21374+K21374	https:\\www.genome.jp\dbget-bin\www_bget?map00902
Ether lipid metabolism	ko00565	10 out of 1147 0.871839581517001%	325 out of 62548 0.519600946473109%	0.0787569	1	Cluster-24837.153591;Cluster-24837.53163;Cluster-24837.168761;Cluster-24837.193479;Cluster-24837.89735;Cluster-24837.90354;Cluster-28470.1;Cluster-24837.171828;Cluster-24837.186743;Cluster-24837.200314	K00993+K00993+K01114+K01114+K01114+K01115+K01115+K04628+K04628+K16860	https:\\www.genome.jp\dbget-bin\www_bget?map00565
Selenocompound metabolism	ko00450	10 out of 1147 0.871839581517001%	325 out of 62548 0.519600946473109%	0.0787569	1	Cluster-24837.186666;Cluster-24837.107013;Cluster-24837.107015;Cluster-24837.114949;Cluster-24837.17496;Cluster-24837.42137;Cluster-24837.64551;Cluster-24837.113839;Cluster-24837.100459;Cluster-24837.31677	K00384+K00549+K00549+K00549+K00549+K00549+K00549+K01739+K01874+K13811	https:\\www.genome.jp\dbget-bin\www_bget?map00450
Arginine and proline metabolism	ko00330	18 out of 1147 1.5693112467306%	685 out of 62548 1.09515891795101%	0.0839481	1	Cluster-24837.149991;Cluster-24837.146970;Cluster-24837.43730;Cluster-24837.101245;Cluster-24837.110503;Cluster-24837.111635;Cluster-24837.127091;Cluster-24837.131514;Cluster-24837.135326;Cluster-24837.165842;Cluster-24837.18450;Cluster-24837.77399;Cluster-24837.96467;Cluster-24837.120931;Cluster-24837.199968;Cluster-24837.93697;Cluster-24837.122184;Cluster-24837.97627	K00318+K00797+K01426+K01476+K01476+K01476+K01476+K01476+K01476+K01476+K01476+K01476+K01476+K01583+K13366+K14085+K17839+K17839	https:\\www.genome.jp\dbget-bin\www_bget?map00330
Zeatin biosynthesis	ko00908	6 out of 1147 0.523103748910201%	165 out of 62548 0.26379740359404%	0.0843918	1	Cluster-24837.122751;Cluster-24837.125134;Cluster-24837.66351;Cluster-24837.91120;Cluster-28263.2;Cluster-24837.137722	K00279+K00279+K00279+K00279+K00279+K13496	https:\\www.genome.jp\dbget-bin\www_bget?map00908
MAPK signaling pathway - plant	ko04016	48 out of 1147 4.1848299912816%	2129 out of 62548 3.40378589243461%	0.0852976	1	Cluster-24837.115300;Cluster-24837.130563;Cluster-24837.131723;Cluster-24837.150757;Cluster-24837.156390;Cluster-24837.162238;Cluster-24837.169060;Cluster-24837.176715;Cluster-24837.180835;Cluster-24837.188624;Cluster-24837.238;Cluster-24837.26626;Cluster-24837.40928;Cluster-24837.6100;Cluster-24837.77398;Cluster-7853.0;Cluster-24837.107258;Cluster-24837.108833;Cluster-24837.122415;Cluster-24837.…	K03781+K13420+K13420+K13420+K13420+K13420+K13420+K13420+K13420+K13420+K13420+K13420+K13420+K13420+K13420+K13420+K13422+K13422+K13422+K13422+K13422+K13424+K13424+K13424+K13447+K13447+K13447+K13447+K13447+K13447+K13449+K14496+K14509+K20547+K20547+K20547+K20547+K20547+K20547+K20547+K20547+K20557+K20716+K20718+K20718+K20718+K20718+K20728	https:\\www.genome.jp\dbget-bin\www_bget?map04016
Sulfur relay system	ko04122	5 out of 1147 0.4359197907585%	130 out of 62548 0.207840378589243%	0.0917922	1	Cluster-24837.127619;Cluster-24837.161100;Cluster-24837.161896;Cluster-24837.180632;Cluster-24837.43928	K11996+K11996+K11996+K11996+K11996	https:\\www.genome.jp\dbget-bin\www_bget?map04122
Vitamin B6 metabolism	ko00750	6 out of 1147 0.523103748910201%	169 out of 62548 0.270192492166016%	0.0920663	1	Cluster-24837.121777;Cluster-24837.181405;Cluster-24837.89445;Cluster-24837.131992;Cluster-24837.13541;Cluster-24837.99589	K05275+K05275+K05275+K13248+K13248+K13248	https:\\www.genome.jp\dbget-bin\www_bget?map00750
Plant hormone signal transduction	ko04075	57 out of 1147 4.9694856146469%	2592 out of 62548 4.14401739464092%	0.0924896	1	Cluster-14122.0;Cluster-24837.154549;Cluster-24837.179656;Cluster-24837.198361;Cluster-24837.49175;Cluster-24837.68999;Cluster-24837.79368;Cluster-24837.107258;Cluster-24837.108833;Cluster-24837.122415;Cluster-24837.136271;Cluster-24837.53975;Cluster-24837.109019;Cluster-24837.174200;Cluster-24837.131622;Cluster-24837.131623;Cluster-24837.131624;Cluster-24837.141736;Cluster-24837.194026;Cluster-2…	K13415+K13415+K13415+K13415+K13415+K13415+K13415+K13422+K13422+K13422+K13422+K13422+K13449+K13464+K13946+K13946+K13946+K13946+K13946+K13946+K14431+K14431+K14484+K14484+K14486+K14486+K14486+K14486+K14487+K14487+K14488+K14488+K14488+K14490+K14491+K14491+K14492+K14492+K14492+K14492+K14493+K14493+K14494+K14494+K14494+K14494+K14494+K14494+K14496+K14499+K14500+K14500+K14502+K14504+K14504+K14504+K14509	https:\\www.genome.jp\dbget-bin\www_bget?map04075
Ubiquinone and other terpenoid-quinone biosynthesis	ko00130	15 out of 1147 1.3077593722755%	567 out of 62548 0.9065038050777%	0.102813	1	Cluster-24837.112877;Cluster-24837.119175;Cluster-24837.130883;Cluster-24837.183831;Cluster-24837.32302;Cluster-24837.124909;Cluster-24837.18007;Cluster-24837.107604;Cluster-24837.114216;Cluster-24837.115987;Cluster-24837.120996;Cluster-24837.134478;Cluster-24837.84103;Cluster-24837.94222;Cluster-24837.41946	K00487+K00487+K01661+K01904+K01904+K03809+K03809+K05928+K05928+K05928+K05928+K05928+K05928+K12501+K14760	https:\\www.genome.jp\dbget-bin\www_bget?map00130
Anthocyanin biosynthesis	ko00942	2 out of 1147 0.1743679163034%	32 out of 62548 0.0511607085758138%	0.116273	1	Cluster-24837.190159;Cluster-24837.149766	K17193+K21383	https:\\www.genome.jp\dbget-bin\www_bget?map00942
Biosynthesis of various secondary metabolites - part 2	ko00998	1 out of 1147 0.0871839581517001%	9 out of 62548 0.0143889492869476%	0.153448	1	Cluster-24837.61758	K21568	https:\\www.genome.jp\dbget-bin\www_bget?map00998
Cutin, suberine and wax biosynthesis	ko00073	7 out of 1147 0.610287707061901%	249 out of 62548 0.398094263605551%	0.175388	1	Cluster-24837.67413;Cluster-24837.65197;Cluster-24837.49289;Cluster-24837.104443;Cluster-24837.114960;Cluster-24837.130844;Cluster-24837.81142	K13356+K15400+K15402+K15404+K15404+K15404+K15404	https:\\www.genome.jp\dbget-bin\www_bget?map00073
Linoleic acid metabolism	ko00591	7 out of 1147 0.610287707061901%	265 out of 62548 0.423674617893458%	0.215723	1	Cluster-24837.111376;Cluster-24837.114074;Cluster-24837.25066;Cluster-24837.137579;Cluster-24837.135800;Cluster-24837.163463;Cluster-24837.76507	K00454+K00454+K07418+K07424+K15718+K15718+K15718	https:\\www.genome.jp\dbget-bin\www_bget?map00591
Lysine biosynthesis	ko00300	5 out of 1147 0.4359197907585%	198 out of 62548 0.316556884312848%	0.298698	1	Cluster-24837.148818;Cluster-24837.84005;Cluster-18773.0;Cluster-24837.101210;Cluster-24837.37917	K00133+K00133+K10206+K10206+K12524	https:\\www.genome.jp\dbget-bin\www_bget?map00300
Tyrosine metabolism	ko00350	10 out of 1147 0.871839581517001%	464 out of 62548 0.7418302743493%	0.347322	1	Cluster-24837.62278;Cluster-24837.15385;Cluster-24837.168014;Cluster-24837.183612;Cluster-24837.96776;Cluster-24837.112613;Cluster-24837.8749;Cluster-24837.128129;Cluster-24837.109420;Cluster-24837.87365	K00121+K00276+K00276+K00276+K00276+K00422+K00422+K01555+K01593+K01593	https:\\www.genome.jp\dbget-bin\www_bget?map00350
Glucosinolate biosynthesis	ko00966	3 out of 1147 0.2615518744551%	114 out of 62548 0.182260024301337%	0.348047	1	Cluster-24837.136647;Cluster-24837.24880;Cluster-24837.73103	K00826+K00826+K00826	https:\\www.genome.jp\dbget-bin\www_bget?map00966
alpha-Linolenic acid metabolism	ko00592	12 out of 1147 1.0462074978204%	575 out of 62548 0.919293982221654%	0.36574	1	Cluster-23363.0;Cluster-24837.25579;Cluster-24837.65411;Cluster-24837.125793;Cluster-24837.111376;Cluster-24837.114074;Cluster-24837.105727;Cluster-24837.115103;Cluster-24837.86277;Cluster-24837.76398;Cluster-24837.141323;Cluster-24837.89848	K00224+K00224+K00224+K00232+K00454+K00454+K01723+K01723+K01723+K05894+K16818+K16818	https:\\www.genome.jp\dbget-bin\www_bget?map00592
Monobactam biosynthesis	ko00261	4 out of 1147 0.3487358326068%	171 out of 62548 0.273390036452005%	0.383471	1	Cluster-24837.148818;Cluster-24837.84005;Cluster-24837.37917;Cluster-24837.31677	K00133+K00133+K12524+K13811	https:\\www.genome.jp\dbget-bin\www_bget?map00261
Betalain biosynthesis	ko00965	2 out of 1147 0.1743679163034%	73 out of 62548 0.116710366438575%	0.387977	1	Cluster-24837.109420;Cluster-24837.87365	K01593+K01593	https:\\www.genome.jp\dbget-bin\www_bget?map00965
Glycerolipid metabolism	ko00561	21 out of 1147 1.8308631211857%	1060 out of 62548 1.69469847157383%	0.390224	1	Cluster-24837.141300;Cluster-24837.155289;Cluster-16976.0;Cluster-24837.109761;Cluster-24837.116679;Cluster-24837.68465;Cluster-24837.68467;Cluster-24837.75933;Cluster-24837.80268;Cluster-24837.85246;Cluster-24837.133008;Cluster-24837.145799;Cluster-24837.152893;Cluster-24837.25497;Cluster-24837.79633;Cluster-24837.81354;Cluster-24837.89527;Cluster-24837.89179;Cluster-24837.89183;Cluster-24837.93…	K00002+K00630+K00679+K00679+K00679+K00679+K00679+K00679+K00679+K00679+K13508+K13508+K13508+K13508+K13508+K13508+K13508+K13523+K13523+K14085+K18693	https:\\www.genome.jp\dbget-bin\www_bget?map00561
Biosynthesis of amino acids	ko01230	58 out of 1147 5.05666957279861%	3037 out of 62548 4.85547099827333%	0.393802	1	Cluster-24837.123564;Cluster-24837.47695;Cluster-24837.81102;Cluster-24837.148818;Cluster-24837.84005;Cluster-24837.105427;Cluster-24837.172603;Cluster-24837.128591;Cluster-24837.23667;Cluster-24837.107013;Cluster-24837.107015;Cluster-24837.114949;Cluster-24837.17496;Cluster-24837.42137;Cluster-24837.64551;Cluster-24837.75618;Cluster-24837.146928;Cluster-24837.50189;Cluster-24837.27942;Cluster-24…	K00058+K00058+K00058+K00133+K00133+K00145+K00145+K00264+K00264+K00549+K00549+K00549+K00549+K00549+K00549+K00620+K00789+K00789+K00818+K00826+K00826+K00826+K01476+K01476+K01476+K01476+K01476+K01476+K01476+K01476+K01476+K01476+K01626+K01649+K01681+K01689+K01693+K01696+K01738+K01738+K01738+K01738+K01738+K01738+K01738+K01738+K01738+K01738+K01739+K01850+K01915+K05359+K05359+K05359+K10206+K10206+K12524+…	https:\\www.genome.jp\dbget-bin\www_bget?map01230
Plant-pathogen interaction	ko04626	77 out of 1147 6.71316477768091%	4066 out of 62548 6.50060753341434%	0.401224	1	Cluster-24837.123445;Cluster-24837.64940;Cluster-24837.88287;Cluster-24837.102359;Cluster-24837.11979;Cluster-24837.135347;Cluster-24837.138755;Cluster-24837.141330;Cluster-24837.65574;Cluster-24837.76229;Cluster-24837.86990;Cluster-24837.90374;Cluster-24837.97599;Cluster-24837.130563;Cluster-24837.131723;Cluster-24837.150757;Cluster-24837.156390;Cluster-24837.162238;Cluster-24837.169060;Cluster-…	K04079+K04079+K04079+K05391+K05391+K05391+K05391+K05391+K05391+K05391+K05391+K05391+K05391+K13420+K13420+K13420+K13420+K13420+K13420+K13420+K13420+K13420+K13420+K13420+K13420+K13420+K13420+K13420+K13424+K13424+K13424+K13428+K13429+K13429+K13429+K13429+K13434+K13434+K13447+K13447+K13447+K13447+K13447+K13447+K13448+K13448+K13448+K13449+K13457+K13457+K13457+K13457+K13457+K13459+K13459+K13473+K15397+…	https:\\www.genome.jp\dbget-bin\www_bget?map04626
Phagosome	ko04145	18 out of 1147 1.5693112467306%	920 out of 62548 1.47087037155465%	0.423321	1	Cluster-24837.105378;Cluster-24837.141683;Cluster-24837.114747;Cluster-24837.114768;Cluster-24837.119328;Cluster-24837.96810;Cluster-24837.162591;Cluster-24837.158389;Cluster-24837.158651;Cluster-24837.162271;Cluster-24837.37201;Cluster-24837.68225;Cluster-24837.129053;Cluster-24837.122638;Cluster-24837.119426;Cluster-24837.139673;Cluster-24837.88021;Cluster-24837.108554	K00921+K00921+K01365+K01365+K01365+K03661+K07374+K07375+K07375+K07375+K07375+K07375+K07897+K08054+K08057+K08488+K08488+K09481	https:\\www.genome.jp\dbget-bin\www_bget?map04145
Fructose and mannose metabolism	ko00051	16 out of 1147 1.3949433304272%	822 out of 62548 1.31419070154122%	0.43957	1	Cluster-24837.100026;Cluster-24837.111273;Cluster-24837.128377;Cluster-24837.157258;Cluster-7612.0;Cluster-24837.121979;Cluster-24837.155156;Cluster-24837.31743;Cluster-24837.182416;Cluster-24837.71983;Cluster-24837.72941;Cluster-24837.109577;Cluster-24837.78726;Cluster-24837.78728;Cluster-1878.0;Cluster-24837.58853	K00008+K00008+K00008+K00008+K00847+K00895+K00895+K00895+K01711+K01711+K01711+K01805+K01809+K01809+K19355+K19355	https:\\www.genome.jp\dbget-bin\www_bget?map00051
Phenylalanine metabolism	ko00360	8 out of 1147 0.697471665213601%	408 out of 62548 0.652299034341626%	0.473582	1	Cluster-24837.15385;Cluster-24837.168014;Cluster-24837.183612;Cluster-24837.96776;Cluster-24837.43730;Cluster-24837.109420;Cluster-24837.87365;Cluster-24837.99081	K00276+K00276+K00276+K00276+K01426+K01593+K01593+K10775	https:\\www.genome.jp\dbget-bin\www_bget?map00360
Glycosphingolipid biosynthesis - globo and isoglobo series	ko00603	2 out of 1147 0.1743679163034%	99 out of 62548 0.158278442156424%	0.544164	1	Cluster-24837.186296;Cluster-24837.49715	K00780+K03368	https:\\www.genome.jp\dbget-bin\www_bget?map00603
Alanine, aspartate and glutamate metabolism	ko00250	9 out of 1147 0.784655623365301%	499 out of 62548 0.797787299354096%	0.565993	1	Cluster-24837.128591;Cluster-24837.23667;Cluster-24837.102492;Cluster-24837.14504;Cluster-10723.0;Cluster-24837.75690;Cluster-24837.102770;Cluster-24837.70813;Cluster-24837.130548	K00264+K00264+K00764+K00827+K01915+K01956+K13051+K13051+K14272	https:\\www.genome.jp\dbget-bin\www_bget?map00250
Steroid biosynthesis	ko00100	6 out of 1147 0.523103748910201%	332 out of 62548 0.530792351474068%	0.570429	1	Cluster-24837.115478;Cluster-24837.129791;Cluster-24837.22276;Cluster-24837.42926;Cluster-24837.66717;Cluster-24837.67169	K00511+K00511+K00511+K01824+K01853+K07748	https:\\www.genome.jp\dbget-bin\www_bget?map00100
Endocytosis	ko04144	39 out of 1147 3.4001743679163%	2167 out of 62548 3.46453923386839%	0.570723	1	Cluster-24837.90354;Cluster-28470.1;Cluster-24837.116162;Cluster-24837.192658;Cluster-24837.102129;Cluster-24837.104370;Cluster-24837.106292;Cluster-24837.107143;Cluster-24837.112559;Cluster-24837.115947;Cluster-24837.116527;Cluster-24837.127926;Cluster-24837.145601;Cluster-24837.164644;Cluster-24837.3056;Cluster-24837.38100;Cluster-24837.38102;Cluster-24837.58808;Cluster-24837.129053;Cluster-248…	K01115+K01115+K01528+K01528+K03283+K03283+K03283+K03283+K03283+K03283+K03283+K03283+K03283+K03283+K03283+K03283+K03283+K03283+K07897+K07904+K10396+K10396+K10396+K12198+K12198+K12472+K12472+K12472+K12472+K12472+K12472+K12472+K12472+K12486+K12493+K12493+K18442+K19366+K19476	https:\\www.genome.jp\dbget-bin\www_bget?map04144
Photosynthesis	ko00195	6 out of 1147 0.523103748910201%	336 out of 62548 0.537187440046045%	0.582071	1	Cluster-24837.131860;Cluster-24837.110969;Cluster-24837.109729;Cluster-24837.109748;Cluster-24837.99027;Cluster-24837.141013	K02634+K02721+K03541+K03541+K08901+K14332	https:\\www.genome.jp\dbget-bin\www_bget?map00195
Tropane, piperidine and pyridine alkaloid biosynthesis	ko00960	4 out of 1147 0.3487358326068%	223 out of 62548 0.356526187887702%	0.586084	1	Cluster-24837.15385;Cluster-24837.168014;Cluster-24837.183612;Cluster-24837.96776	K00276+K00276+K00276+K00276	https:\\www.genome.jp\dbget-bin\www_bget?map00960
Phosphonate and phosphinate metabolism	ko00440	2 out of 1147 0.1743679163034%	113 out of 62548 0.180661252158342%	0.616019	1	Cluster-24837.153591;Cluster-24837.53163	K00993+K00993	https:\\www.genome.jp\dbget-bin\www_bget?map00440
beta-Alanine metabolism	ko00410	11 out of 1147 0.959023539668701%	640 out of 62548 1.02321417151628%	0.627261	1	Cluster-24837.125793;Cluster-24837.15385;Cluster-24837.168014;Cluster-24837.183612;Cluster-24837.96776;Cluster-24837.38334;Cluster-24837.50009;Cluster-24837.199968;Cluster-24837.93697;Cluster-24837.122184;Cluster-24837.97627	K00232+K00276+K00276+K00276+K00276+K05605+K05605+K13366+K14085+K17839+K17839	https:\\www.genome.jp\dbget-bin\www_bget?map00410
Glycine, serine and threonine metabolism	ko00260	15 out of 1147 1.3077593722755%	868 out of 62548 1.38773422011895%	0.627671	1	Cluster-24837.123564;Cluster-24837.47695;Cluster-24837.81102;Cluster-24837.148818;Cluster-24837.84005;Cluster-24837.15385;Cluster-24837.168014;Cluster-24837.183612;Cluster-24837.96776;Cluster-24837.121470;Cluster-24837.14504;Cluster-24837.102297;Cluster-24837.37917;Cluster-24837.93697;Cluster-24837.130548	K00058+K00058+K00058+K00133+K00133+K00276+K00276+K00276+K00276+K00281+K00827+K01696+K12524+K14085+K14272	https:\\www.genome.jp\dbget-bin\www_bget?map00260
Peroxisome	ko04146	22 out of 1147 1.9180470793374%	1286 out of 62548 2.05602097589052%	0.659363	1	Cluster-24837.125793;Cluster-24837.154772;Cluster-24837.106882;Cluster-24837.106883;Cluster-24837.108595;Cluster-24837.122504;Cluster-24837.124778;Cluster-24837.133812;Cluster-24837.136436;Cluster-24837.136614;Cluster-24837.146219;Cluster-24837.49253;Cluster-24837.55165;Cluster-24837.71468;Cluster-24837.78826;Cluster-24837.115300;Cluster-24837.135580;Cluster-24837.40260;Cluster-24837.131166;Clust…	K00232+K01640+K01897+K01897+K01897+K01897+K01897+K01897+K01897+K01897+K01897+K01897+K01897+K01897+K01897+K03781+K04565+K04565+K08726+K11517+K11517+K13356	https:\\www.genome.jp\dbget-bin\www_bget?map04146
Terpenoid backbone biosynthesis	ko00900	10 out of 1147 0.871839581517001%	604 out of 62548 0.965658374368485%	0.670827	1	Cluster-24837.113047;Cluster-24837.28753;Cluster-24837.28763;Cluster-24837.200152;Cluster-24837.36632;Cluster-24837.130840;Cluster-24837.127099;Cluster-24837.2888;Cluster-24837.58513;Cluster-24837.130819	K00021+K00021+K00021+K03526+K03526+K05954+K11778+K11778+K13789+K15889	https:\\www.genome.jp\dbget-bin\www_bget?map00900
Tryptophan metabolism	ko00380	10 out of 1147 0.871839581517001%	611 out of 62548 0.976849779369444%	0.684522	1	Cluster-5031.0;Cluster-24837.43730;Cluster-24837.109420;Cluster-24837.87365;Cluster-24837.115300;Cluster-24837.93697;Cluster-6910.5;Cluster-24837.124731;Cluster-24837.150808;Cluster-24837.84358	K00658+K01426+K01593+K01593+K03781+K14085+K16903+K22588+K22588+K22588	https:\\www.genome.jp\dbget-bin\www_bget?map00380
Porphyrin and chlorophyll metabolism	ko00860	10 out of 1147 0.871839581517001%	619 out of 62548 0.989639956513398%	0.699746	1	Cluster-24837.60261;Cluster-24837.107086;Cluster-24837.112172;Cluster-24837.82536;Cluster-24837.92721;Cluster-24837.114043;Cluster-24837.113037;Cluster-24837.119083;Cluster-24837.111895;Cluster-24837.8715	K01772+K02492+K02492+K02492+K02492+K03403+K04035+K04035+K04040+K08099	https:\\www.genome.jp\dbget-bin\www_bget?map00860
2-Oxocarboxylic acid metabolism	ko01210	12 out of 1147 1.0462074978204%	759 out of 62548 1.21346805653258%	0.736871	1	Cluster-24837.148818;Cluster-24837.84005;Cluster-24837.105427;Cluster-24837.172603;Cluster-24837.75618;Cluster-24837.27942;Cluster-24837.136647;Cluster-24837.24880;Cluster-24837.73103;Cluster-24837.90977;Cluster-24837.72626;Cluster-24837.130548	K00133+K00133+K00145+K00145+K00620+K00818+K00826+K00826+K00826+K01649+K01681+K14272	https:\\www.genome.jp\dbget-bin\www_bget?map01210
Nitrogen metabolism	ko00910	6 out of 1147 0.523103748910201%	402 out of 62548 0.642706401483661%	0.747619	1	Cluster-24837.128591;Cluster-24837.23667;Cluster-24837.101656;Cluster-10723.0;Cluster-24837.81972;Cluster-24837.123044	K00264+K00264+K01455+K01915+K02575+K10534	https:\\www.genome.jp\dbget-bin\www_bget?map00910
Base excision repair	ko03410	8 out of 1147 0.697471665213601%	529 out of 62548 0.845750463643921%	0.755186	1	Cluster-24837.128446;Cluster-24837.187722;Cluster-24837.202849;Cluster-24837.57135;Cluster-24837.179718;Cluster-24837.71418;Cluster-24837.132797;Cluster-24837.34494	K01246+K01246+K01246+K01246+K01247+K01247+K02335+K10747	https:\\www.genome.jp\dbget-bin\www_bget?map03410
Synthesis and degradation of ketone bodies	ko00072	1 out of 1147 0.0871839581517001%	81 out of 62548 0.129500543582529%	0.776898	1	Cluster-24837.154772	K01640	https:\\www.genome.jp\dbget-bin\www_bget?map00072
Isoflavonoid biosynthesis	ko00943	1 out of 1147 0.0871839581517001%	81 out of 62548 0.129500543582529%	0.776898	1	Cluster-24837.55319	K13260	https:\\www.genome.jp\dbget-bin\www_bget?map00943
Valine, leucine and isoleucine biosynthesis	ko00290	4 out of 1147 0.3487358326068%	289 out of 62548 0.462045149325318%	0.777837	1	Cluster-24837.136647;Cluster-24837.24880;Cluster-24837.73103;Cluster-24837.90977	K00826+K00826+K00826+K01649	https:\\www.genome.jp\dbget-bin\www_bget?map00290
Valine, leucine and isoleucine degradation	ko00280	13 out of 1147 1.1333914559721%	868 out of 62548 1.38773422011895%	0.805641	1	Cluster-24837.139462;Cluster-24837.141605;Cluster-24837.141745;Cluster-24837.40380;Cluster-24837.78246;Cluster-24837.136647;Cluster-24837.24880;Cluster-24837.73103;Cluster-24837.14504;Cluster-24837.154772;Cluster-24837.38334;Cluster-24837.50009;Cluster-24837.93697	K00020+K00020+K00020+K00020+K00020+K00826+K00826+K00826+K00827+K01640+K05605+K05605+K14085	https:\\www.genome.jp\dbget-bin\www_bget?map00280
Inositol phosphate metabolism	ko00562	16 out of 1147 1.3949433304272%	1068 out of 62548 1.70748864871778%	0.825587	1	Cluster-24837.142764;Cluster-24837.38252;Cluster-24837.68299;Cluster-24837.80645;Cluster-24837.95682;Cluster-24837.105378;Cluster-24837.141683;Cluster-24837.122244;Cluster-24837.78128;Cluster-24837.168761;Cluster-24837.193479;Cluster-24837.89735;Cluster-24837.102378;Cluster-24837.119108;Cluster-24837.127255;Cluster-24837.47453	K00469+K00469+K00469+K00469+K00469+K00921+K00921+K01092+K01099+K01114+K01114+K01114+K10047+K20279+K20279+K22913	https:\\www.genome.jp\dbget-bin\www_bget?map00562
Other types of O-glycan biosynthesis	ko00514	3 out of 1147 0.2615518744551%	258 out of 62548 0.412483212892499%	0.853841	1	Cluster-24837.158199;Cluster-24837.123746;Cluster-24837.95480	K13675+K18134+K18134	https:\\www.genome.jp\dbget-bin\www_bget?map00514
Diterpenoid biosynthesis	ko00904	2 out of 1147 0.1743679163034%	186 out of 62548 0.297371618596918%	0.857285	1	Cluster-24837.140110;Cluster-24837.15654	K05282+K17961	https:\\www.genome.jp\dbget-bin\www_bget?map00904
Taurine and hypotaurine metabolism	ko00430	1 out of 1147 0.0871839581517001%	116 out of 62548 0.185457568587325%	0.883392	1	Cluster-24837.123822	K18592	https:\\www.genome.jp\dbget-bin\www_bget?map00430
Carotenoid biosynthesis	ko00906	6 out of 1147 0.523103748910201%	506 out of 62548 0.808978704355055%	0.903258	1	Cluster-10046.0;Cluster-24837.70460;Cluster-24837.113161;Cluster-24837.93436;Cluster-24837.139979;Cluster-24837.96700	K09838+K09838+K09841+K09841+K09843+K17911	https:\\www.genome.jp\dbget-bin\www_bget?map00906
Pyrimidine metabolism	ko00240	12 out of 1147 1.0462074978204%	918 out of 62548 1.46767282726866%	0.912887	1	Cluster-19782.0;Cluster-18711.0;Cluster-24837.55657;Cluster-24837.104846;Cluster-24837.114884;Cluster-24837.98563;Cluster-24837.75690;Cluster-24837.161773;Cluster-24837.48038;Cluster-24837.76336;Cluster-24837.116159;Cluster-24837.4547	K00857+K01513+K01513+K01937+K01937+K01937+K01956+K06966+K06966+K06966+K09903+K10808	https:\\www.genome.jp\dbget-bin\www_bget?map00240
Pantothenate and CoA biosynthesis	ko00770	7 out of 1147 0.610287707061901%	595 out of 62548 0.951269425081537%	0.920577	1	Cluster-24837.136647;Cluster-24837.24880;Cluster-24837.73103;Cluster-18711.0;Cluster-24837.55657;Cluster-24837.122184;Cluster-24837.97627	K00826+K00826+K00826+K01513+K01513+K17839+K17839	https:\\www.genome.jp\dbget-bin\www_bget?map00770
Riboflavin metabolism	ko00740	3 out of 1147 0.2615518744551%	324 out of 62548 0.518002174330114%	0.937513	1	Cluster-18711.0;Cluster-24837.55657;Cluster-24837.6269	K01513+K01513+K14379	https:\\www.genome.jp\dbget-bin\www_bget?map00740
Folate biosynthesis	ko00790	4 out of 1147 0.3487358326068%	416 out of 62548 0.665089211485579%	0.947738	1	Cluster-24837.132407;Cluster-24837.127482;Cluster-24837.157985;Cluster-24837.144243	K01307+K01724+K01930+K15631	https:\\www.genome.jp\dbget-bin\www_bget?map00790
Pyruvate metabolism	ko00620	14 out of 1147 1.2205754141238%	1121 out of 62548 1.79222357229648%	0.950588	1	Cluster-24837.74609;Cluster-24837.156325;Cluster-24837.78210;Cluster-24837.125214;Cluster-24837.146865;Cluster-24837.152509;Cluster-24837.79356;Cluster-24837.90977;Cluster-24837.112514;Cluster-24837.98796;Cluster-24837.93697;Cluster-24837.114066;Cluster-24837.114672;Cluster-24837.93529	K00025+K00029+K00029+K01595+K01610+K01610+K01610+K01649+K01913+K01962+K14085+K18881+K18881+K18881	https:\\www.genome.jp\dbget-bin\www_bget?map00620
Non-homologous end-joining	ko03450	1 out of 1147 0.0871839581517001%	164 out of 62548 0.262198631451046%	0.952133	1	Cluster-9517.0	K10884	https:\\www.genome.jp\dbget-bin\www_bget?map03450
Purine metabolism	ko00230	16 out of 1147 1.3949433304272%	1262 out of 62548 2.01765044445866%	0.954003	1	Cluster-24837.110986;Cluster-24837.118233;Cluster-24837.87811;Cluster-18913.0;Cluster-24837.174909;Cluster-24837.176831;Cluster-24837.102492;Cluster-18711.0;Cluster-24837.55657;Cluster-24837.87459;Cluster-24837.161773;Cluster-24837.48038;Cluster-24837.76336;Cluster-24837.4547;Cluster-24837.122853;Cluster-24837.31677	K00365+K00365+K00365+K00759+K00759+K00759+K00764+K01513+K01513+K01522+K06966+K06966+K06966+K10808+K11808+K13811	https:\\www.genome.jp\dbget-bin\www_bget?map00230
Citrate cycle (TCA cycle)	ko00020	6 out of 1147 0.523103748910201%	585 out of 62548 0.935281703651596%	0.957948	1	Cluster-24837.74609;Cluster-5031.0;Cluster-24837.146865;Cluster-24837.152509;Cluster-24837.79356;Cluster-24837.72626	K00025+K00658+K01610+K01610+K01610+K01681	https:\\www.genome.jp\dbget-bin\www_bget?map00020
Glycosylphosphatidylinositol (GPI)-anchor biosynthesis	ko00563	3 out of 1147 0.2615518744551%	362 out of 62548 0.578755515763893%	0.962757	1	Cluster-24837.19194;Cluster-24837.138015;Cluster-24837.184964	K03860+K05291+K05310	https:\\www.genome.jp\dbget-bin\www_bget?map00563
Nicotinate and nicotinamide metabolism	ko00760	3 out of 1147 0.2615518744551%	374 out of 62548 0.597940781479824%	0.968483	1	Cluster-18711.0;Cluster-24837.55657;Cluster-24837.194727	K01513+K01513+K03517	https:\\www.genome.jp\dbget-bin\www_bget?map00760
Histidine metabolism	ko00340	2 out of 1147 0.1743679163034%	297 out of 62548 0.474835326469272%	0.973399	1	Cluster-24837.195098;Cluster-24837.93697	K01693+K14085	https:\\www.genome.jp\dbget-bin\www_bget?map00340
Phenylalanine, tyrosine and tryptophan biosynthesis	ko00400	6 out of 1147 0.523103748910201%	626 out of 62548 1.00083136151436%	0.973484	1	Cluster-24837.156759;Cluster-24837.102297;Cluster-24837.184657;Cluster-24837.138580;Cluster-24837.148343;Cluster-24837.171188	K01626+K01696+K01850+K05359+K05359+K05359	https:\\www.genome.jp\dbget-bin\www_bget?map00400
Butanoate metabolism	ko00650	2 out of 1147 0.1743679163034%	312 out of 62548 0.498816908614184%	0.979009	1	Cluster-24837.154772;Cluster-24837.112514	K01640+K01913	https:\\www.genome.jp\dbget-bin\www_bget?map00650
DNA replication	ko03030	5 out of 1147 0.4359197907585%	575 out of 62548 0.919293982221654%	0.980722	1	Cluster-24837.132797;Cluster-24837.15735;Cluster-24837.34494;Cluster-24837.102176;Cluster-24837.194837	K02335+K10745+K10747+K10755+K10755	https:\\www.genome.jp\dbget-bin\www_bget?map03030
SNARE interactions in vesicular transport	ko04130	2 out of 1147 0.1743679163034%	322 out of 62548 0.514804630044126%	0.982093	1	Cluster-24837.139673;Cluster-24837.88021	K08488+K08488	https:\\www.genome.jp\dbget-bin\www_bget?map04130
Nucleotide excision repair	ko03420	9 out of 1147 0.784655623365301%	902 out of 62548 1.44209247298075%	0.984934	1	Cluster-24837.132797;Cluster-24837.15241;Cluster-24837.94354;Cluster-24837.34494;Cluster-24837.102176;Cluster-24837.194837;Cluster-24837.68381;Cluster-24837.70488;Cluster-24837.181251	K02335+K03868+K03868+K10747+K10755+K10755+K10840+K10840+K10844	https:\\www.genome.jp\dbget-bin\www_bget?map03420
Glyoxylate and dicarboxylate metabolism	ko00630	12 out of 1147 1.0462074978204%	1165 out of 62548 1.86256954658822%	0.990357	1	Cluster-24837.74609;Cluster-24837.104747;Cluster-24837.121470;Cluster-24837.101656;Cluster-24837.187708;Cluster-24837.72626;Cluster-24837.112514;Cluster-10723.0;Cluster-24837.115300;Cluster-24837.205900;Cluster-24837.88147;Cluster-24837.130548	K00025+K00122+K00281+K01455+K01569+K01681+K01913+K01915+K03781+K11517+K11517+K14272	https:\\www.genome.jp\dbget-bin\www_bget?map00630
Carbon fixation in photosynthetic organisms	ko00710	8 out of 1147 0.697471665213601%	868 out of 62548 1.38773422011895%	0.990373	1	Cluster-24837.74609;Cluster-24837.156325;Cluster-24837.78210;Cluster-24837.125214;Cluster-24837.146865;Cluster-24837.152509;Cluster-24837.79356;Cluster-24837.130548	K00025+K00029+K00029+K01595+K01610+K01610+K01610+K14272	https:\\www.genome.jp\dbget-bin\www_bget?map00710
Mismatch repair	ko03430	4 out of 1147 0.3487358326068%	582 out of 62548 0.930485387222613%	0.994202	1	Cluster-24837.133780;Cluster-24837.34494;Cluster-24837.102176;Cluster-24837.194837	K07456+K10747+K10755+K10755	https:\\www.genome.jp\dbget-bin\www_bget?map03430
Propanoate metabolism	ko00640	4 out of 1147 0.3487358326068%	585 out of 62548 0.935281703651596%	0.99444	1	Cluster-24837.125793;Cluster-24837.98796;Cluster-24837.38334;Cluster-24837.50009	K00232+K01962+K05605+K05605	https:\\www.genome.jp\dbget-bin\www_bget?map00640
Protein processing in endoplasmic reticulum	ko04141	32 out of 1147 2.7898866608544%	2670 out of 62548 4.26872162179446%	0.996751	1	Cluster-24837.102129;Cluster-24837.104370;Cluster-24837.106292;Cluster-24837.107143;Cluster-24837.112559;Cluster-24837.115947;Cluster-24837.116527;Cluster-24837.127926;Cluster-24837.145601;Cluster-24837.164644;Cluster-24837.3056;Cluster-24837.38100;Cluster-24837.38102;Cluster-24837.58808;Cluster-24837.15241;Cluster-24837.94354;Cluster-24837.123445;Cluster-24837.64940;Cluster-24837.88287;Cluster-2…	K03283+K03283+K03283+K03283+K03283+K03283+K03283+K03283+K03283+K03283+K03283+K03283+K03283+K03283+K03868+K03868+K04079+K04079+K04079+K08054+K08057+K09481+K09555+K09555+K09555+K09555+K09555+K10666+K10666+K13989+K14007+K14012	https:\\www.genome.jp\dbget-bin\www_bget?map04141
Basal transcription factors	ko03022	4 out of 1147 0.3487358326068%	625 out of 62548 0.999232589371363%	0.996842	1	Cluster-24837.123222;Cluster-24837.144784;Cluster-24837.120567;Cluster-24837.181251	K03126+K03128+K03129+K10844	https:\\www.genome.jp\dbget-bin\www_bget?map03022
Proteasome	ko03050	4 out of 1147 0.3487358326068%	661 out of 62548 1.05678838651915%	0.998119	1	Cluster-24837.94280;Cluster-24837.69219;Cluster-24837.105974;Cluster-24837.91639	K03029+K03030+K03036+K03063	https:\\www.genome.jp\dbget-bin\www_bget?map03050
Lysine degradation	ko00310	4 out of 1147 0.3487358326068%	677 out of 62548 1.08236874080706%	0.99851	1	Cluster-5031.0;Cluster-24837.93697;Cluster-24837.128929;Cluster-24837.148385	K00658+K14085+K22410+K22410	https:\\www.genome.jp\dbget-bin\www_bget?map00310
mRNA surveillance pathway	ko03015	17 out of 1147 1.4821272885789%	1736 out of 62548 2.7754684402379%	0.998753	1	Cluster-24837.80104;Cluster-24837.102167;Cluster-24837.10355;Cluster-24837.182750;Cluster-24837.5232;Cluster-24837.67620;Cluster-24837.135123;Cluster-24837.84968;Cluster-24837.159960;Cluster-24837.150234;Cluster-24837.150236;Cluster-24837.150636;Cluster-24837.188651;Cluster-24837.205295;Cluster-24837.206260;Cluster-24837.68166;Cluster-24837.90491	K06269+K11584+K11584+K11584+K11584+K11584+K13025+K14328+K14396+K14411+K14411+K14411+K14411+K14411+K14411+K14411+K14411	https:\\www.genome.jp\dbget-bin\www_bget?map03015
Phosphatidylinositol signaling system	ko04070	7 out of 1147 0.610287707061901%	963 out of 62548 1.5396175737034%	0.998851	1	Cluster-24837.105378;Cluster-24837.141683;Cluster-24837.122244;Cluster-24837.78128;Cluster-24837.102378;Cluster-24837.119108;Cluster-24837.127255	K00921+K00921+K01092+K01099+K10047+K20279+K20279	https:\\www.genome.jp\dbget-bin\www_bget?map04070
N-Glycan biosynthesis	ko00510	3 out of 1147 0.2615518744551%	614 out of 62548 0.981646095798427%	0.999128	1	Cluster-24837.73328;Cluster-24837.96709;Cluster-24837.111885	K00729+K00729+K12345	https:\\www.genome.jp\dbget-bin\www_bget?map00510
Protein export	ko03060	3 out of 1147 0.2615518744551%	630 out of 62548 1.00722645008633%	0.999322	1	Cluster-24837.108296;Cluster-24837.64445;Cluster-24837.108554	K03070+K03106+K09481	https:\\www.genome.jp\dbget-bin\www_bget?map03060
Pentose phosphate pathway	ko00030	3 out of 1147 0.2615518744551%	659 out of 62548 1.05359084223317%	0.999571	1	Cluster-24837.121979;Cluster-24837.155156;Cluster-24837.31743	K00895+K00895+K00895	https:\\www.genome.jp\dbget-bin\www_bget?map00030
RNA degradation	ko03018	15 out of 1147 1.3077593722755%	1698 out of 62548 2.71471509880412%	0.999615	1	Cluster-24837.177685;Cluster-24837.106083;Cluster-24837.196496;Cluster-24837.26601;Cluster-7558.0;Cluster-24837.167384;Cluster-24837.169235;Cluster-24837.187456;Cluster-24837.20184;Cluster-24837.30409;Cluster-24837.34402;Cluster-24837.41505;Cluster-24837.67711;Cluster-24837.52655;Cluster-24837.91925	K01689+K03679+K04077+K04077+K04077+K12581+K12581+K12581+K12581+K12581+K12581+K12581+K12581+K14442+K14442	https:\\www.genome.jp\dbget-bin\www_bget?map03018
Aminoacyl-tRNA biosynthesis	ko00970	7 out of 1147 0.610287707061901%	1048 out of 62548 1.6755132058579%	0.999623	1	Cluster-24837.123338;Cluster-24837.42018;Cluster-24837.100459;Cluster-24837.13729;Cluster-24837.145619;Cluster-24837.62752;Cluster-24837.65772	K01868+K01870+K01874+K02433+K04567+K04567+K04567	https:\\www.genome.jp\dbget-bin\www_bget?map00970
Homologous recombination	ko03440	5 out of 1147 0.4359197907585%	895 out of 62548 1.43090106797979%	0.999752	1	Cluster-24837.132797;Cluster-24837.131260;Cluster-24837.132183;Cluster-19788.0;Cluster-24837.77609	K02335+K03655+K04728+K10683+K10901	https:\\www.genome.jp\dbget-bin\www_bget?map03440
Glycolysis / Gluconeogenesis	ko00010	14 out of 1147 1.2205754141238%	1712 out of 62548 2.73709790880604%	0.999864	1	Cluster-24837.141300;Cluster-24837.62278;Cluster-24837.121979;Cluster-24837.155156;Cluster-24837.31743;Cluster-24837.165837;Cluster-24837.46822;Cluster-24837.83790;Cluster-24837.146865;Cluster-24837.152509;Cluster-24837.79356;Cluster-24837.177685;Cluster-24837.112514;Cluster-24837.93697	K00002+K00121+K00895+K00895+K00895+K01568+K01568+K01568+K01610+K01610+K01610+K01689+K01913+K14085	https:\\www.genome.jp\dbget-bin\www_bget?map00010
Carbon metabolism	ko01200	36 out of 1147 3.1386224934612%	3351 out of 62548 5.3574854511735%	0.999888	1	Cluster-24837.74609;Cluster-24837.156325;Cluster-24837.78210;Cluster-24837.123564;Cluster-24837.47695;Cluster-24837.81102;Cluster-24837.62278;Cluster-24837.104747;Cluster-24837.125793;Cluster-24837.121470;Cluster-5031.0;Cluster-24837.101656;Cluster-24837.125214;Cluster-24837.146865;Cluster-24837.152509;Cluster-24837.79356;Cluster-24837.72626;Cluster-24837.177685;Cluster-24837.103021;Cluster-24837…	K00025+K00029+K00029+K00058+K00058+K00058+K00121+K00122+K00232+K00281+K00658+K01455+K01595+K01610+K01610+K01610+K01681+K01689+K01738+K01738+K01738+K01738+K01738+K01738+K01738+K01738+K01738+K01738+K01913+K01962+K03781+K05605+K05605+K11517+K11517+K14272	https:\\www.genome.jp\dbget-bin\www_bget?map01200
Oxidative phosphorylation	ko00190	7 out of 1147 0.610287707061901%	1175 out of 62548 1.87855726801816%	0.999933	1	Cluster-24837.139777;Cluster-24837.145261;Cluster-24837.79923;Cluster-24837.129369;Cluster-24837.46135;Cluster-24837.96810;Cluster-24837.166971	K01507+K01507+K01507+K02133+K02261+K03661+K05575	https:\\www.genome.jp\dbget-bin\www_bget?map00190
Ribosome biogenesis in eukaryotes	ko03008	6 out of 1147 0.523103748910201%	1264 out of 62548 2.02084798874464%	0.999995	1	Cluster-24837.16546;Cluster-24837.68782;Cluster-24837.178902;Cluster-24837.150267;Cluster-24837.73550;Cluster-24837.89507	K03097+K03097+K14561+K14568+K14568+K14568	https:\\www.genome.jp\dbget-bin\www_bget?map03008
Spliceosome	ko03040	20 out of 1147 1.743679163034%	2535 out of 62548 4.05288738249025%	0.999997	1	Cluster-24837.102129;Cluster-24837.104370;Cluster-24837.106292;Cluster-24837.107143;Cluster-24837.112559;Cluster-24837.115947;Cluster-24837.116527;Cluster-24837.127926;Cluster-24837.145601;Cluster-24837.164644;Cluster-24837.3056;Cluster-24837.38100;Cluster-24837.38102;Cluster-24837.58808;Cluster-24837.89663;Cluster-24837.136042;Cluster-24837.133644;Cluster-24837.170897;Cluster-24837.115411;Cluste…	K03283+K03283+K03283+K03283+K03283+K03283+K03283+K03283+K03283+K03283+K03283+K03283+K03283+K03283+K12833+K12835+K12854+K12856+K12869+K13025	https:\\www.genome.jp\dbget-bin\www_bget?map03040
Ubiquitin mediated proteolysis	ko04120	9 out of 1147 0.784655623365301%	2097 out of 62548 3.3526251838588%	1	1	Cluster-24837.154294;Cluster-24837.38007;Cluster-24837.15241;Cluster-24837.94354;Cluster-24837.105608;Cluster-24837.135121;Cluster-24837.196939;Cluster-24837.162067;Cluster-24837.132807	K03362+K03362+K03868+K03868+K10143+K10143+K10576+K10581+K10590	https:\\www.genome.jp\dbget-bin\www_bget?map04120
Ribosome	ko03010	18 out of 1147 1.5693112467306%	2995 out of 62548 4.78832256826757%	1	1	Cluster-24837.103884;Cluster-24837.22361;Cluster-24837.1333;Cluster-24837.103843;Cluster-24837.115580;Cluster-24837.52316;Cluster-24837.84512;Cluster-24837.120503;Cluster-24837.10508;Cluster-24837.147251;Cluster-24837.119007;Cluster-24837.78354;Cluster-24837.80422;Cluster-24837.139062;Cluster-24837.118450;Cluster-24837.118808;Cluster-24837.120701;Cluster-24837.118761	K02865+K02866+K02867+K02900+K02900+K02901+K02901+K02907+K02908+K02911+K02914+K02941+K02951+K02959+K02969+K02992+K02992+K02995	https:\\www.genome.jp\dbget-bin\www_bget?map03010
RNA transport	ko03013	12 out of 1147 1.0462074978204%	2477 out of 62548 3.96015859819659%	1	1	Cluster-24837.118088;Cluster-24837.54792;Cluster-24837.126410;Cluster-24837.144713;Cluster-24837.21505;Cluster-24837.123548;Cluster-24837.135123;Cluster-24837.124352;Cluster-24837.145816;Cluster-24837.108866;Cluster-24837.121529;Cluster-24837.84968	K00784+K00784+K03231+K03239+K03239+K03253+K13025+K13151+K14304+K14317+K14317+K14328	https:\\www.genome.jp\dbget-bin\www_bget?map03013
