# Supplementary material for: Molecular and Metabolic Insights into Anthocyanin Biosynthesis for Leaf Color Change in Chokecherry (Padus virginiana)
Source: Int J Mol Sci. 2021 Oct 2;22(19):10697. doi: 10.3390/ijms221910697 (PMC8509056; doi:10.3390/ijms221910697)
Supplement: Supplementary file 1 [file ijms-22-10697-s001.zip › ijms-1339997-Supplementary Tables/Table S7 The FPKM value of identified MYB, AP2ERF-ERF and bHLH TFs in anthocyanins biosynthetic pathway.xlsx]

## Sheet: Sheet2
Table S7 The FPKM value of identified MYB, AP2/ERF-ERF and bHLH TFs in anthocyanins biosynthetic pathway
Padus virginiana gene	Family	GL1_fpkm	GL2_fpkm	GL3_fpkm	PL1_fpkm	PL2_fpkm	PL3_fpkm	PRL1_fpkm	PRL2_fpkm	PRL3_fpkm	Arabidopsis thaliana accession
Cluster-24837.107520	AP2/ERF-ERF	2.79	3.04	2.62	4.42	3.65	2.75	14.5	5.35	5.34	--
Cluster-24837.111332	AP2/ERF-ERF	6.69	7.56	5.81	9.04	9.53	7.33	21.51	12.43	13.13	--
Cluster-24837.115602	AP2/ERF-ERF	5.43	5.5	11.27	0	8.04	9.01	0	0	0	--
Cluster-24837.124029	AP2/ERF-ERF	80.98	129.68	108.67	56.39	104.75	91.19	60.58	50.18	26.83	--
Cluster-24837.172106	AP2/ERF-ERF	1.56	1.88	2.25	2.01	2.04	2.31	4.37	4.06	3.34	AT5G67190.1
Cluster-24837.183391	AP2/ERF-ERF	4.4	3.48	3.75	4.2	3.83	2.78	1.36	1.98	1.96	--
Cluster-24837.183392	AP2/ERF-ERF	10	6.19	15.38	9.74	8.8	8.86	4.19	3.79	5.64	--
Cluster-24837.1965	AP2/ERF-ERF	0	0	0	0	0	0	3.14	0.12	2.22	--
Cluster-24837.203922	AP2/ERF-ERF	1.22	5.24	1.42	0.19	1.61	2.73	0.23	0.47	0.19	--
Cluster-24837.41535	AP2/ERF-ERF	11.47	22.61	17.43	3.39	9.15	11.76	4.18	6.07	4.75	--
Cluster-24837.47326	AP2/ERF-ERF	2.77	2.6	2.58	4.41	2.44	2.79	5.47	6.26	7.02	AT2G23340.1
Cluster-24837.47327	AP2/ERF-ERF	3.11	2.46	3.15	2.75	3.89	3.8	8.76	9.52	10.53	AT2G23340.1
Cluster-24837.61796	AP2/ERF-ERF	0.74	0.78	0.91	0.7	0.67	0.67	0	0	0	AT4G37750.1
Cluster-24837.72437	AP2/ERF-ERF	4.09	2.55	2.48	2.36	1.09	1.37	0.72	0.82	0.68	AT4G25470.1
Cluster-24837.73575	AP2/ERF-ERF	18.29	19.36	17.67	20.2	26.67	27.56	4.92	3.82	0.82	--
Cluster-24837.82424	AP2/ERF-ERF	7.94	3.39	13.62	6	6.71	5.64	3.13	2.12	2.79	--
Cluster-24837.86294	AP2/ERF-ERF	4.04	9.49	8.33	4.15	6.39	7.78	2.3	2.82	2.32	--
Cluster-4465.0	AP2/ERF-ERF	1.43	2.4	2.92	1.03	2.57	1.44	0.74	0.59	0.64	AT5G11590.1
Cluster-24837.81634	AP2/ERF-ERF	0	0	0	24.18	2.15	7.55	0	7.66	7.4	--
Cluster-25985.2	AP2/ERF-ERF	0	0	0	0.4	1.07	1.08	0.08	0	0	--
Cluster-24837.111502	AP2/ERF-ERF	255.37	64.96	28.12	330.9	91.69	90.57	38.75	32.58	34.68	--
Cluster-24837.111503	AP2/ERF-ERF	156.24	51.02	26.34	203.89	69.87	64.96	46.7	41.84	51.57	--
Cluster-24837.117644	AP2/ERF-ERF	93.1	28.06	20.74	151.86	27.79	36.49	19.27	21	25.46	--
Cluster-24837.146330	AP2/ERF-ERF	109.1	1.01	0.12	33.05	2.4	3.43	0.71	0.67	0.74	AT1G19210.1
Cluster-24837.182761	AP2/ERF-ERF	77.89	11.97	2.61	50.57	18.29	11.35	2.93	6.57	6.75	--
Cluster-24837.189829	AP2/ERF-ERF	34.97	0.54	0	13.45	1.61	1.23	0.09	0.26	0	--
Cluster-24837.1965	AP2/ERF-ERF	0	0	0	0	0	0	3.14	0.12	2.22	AT3G61630.1
Cluster-24837.26188	AP2/ERF-ERF	4.3	0.89	0.13	7.56	1.11	1.72	0.47	0.24	0.13	AT2G20880.1
Cluster-24837.37068	AP2/ERF-ERF	18.01	10.88	8.6	8.53	20.43	15.53	4.12	5.09	7.25	AT5G07580.1
Cluster-24837.61796	AP2/ERF-ERF	0.74	0.78	0.91	0.7	0.67	0.67	0	0	0	--
Cluster-24837.73575	AP2/ERF-ERF	18.29	19.36	17.67	20.2	26.67	27.56	4.92	3.82	0.82	--
Cluster-24837.82424	AP2/ERF-ERF	7.94	3.39	13.62	6	6.71	5.64	3.13	2.12	2.79	--
Cluster-24837.83331	AP2/ERF-ERF	115.06	23.14	15.35	92.17	20.48	32.95	13.92	3.43	17.55	--
Cluster-24837.88154	AP2/ERF-ERF	104.77	6.34	3.75	141.9	14.83	31.1	14.99	9.56	9.13	AT5G47230.1
Cluster-25985.2	AP2/ERF-ERF	0	0	0	0.4	1.07	1.08	0.08	0	0	--
Cluster-24837.1204	bHLH	3.13	1.97	4.21	1.93	1.63	1.2	0.1	0.66	0.23	--
Cluster-24837.145518	bHLH	2.75	2.36	3.94	2.18	2.83	3.13	1.02	0.45	1.18	--
Cluster-24837.150555	bHLH	11.71	8.01	8.03	6.79	6.9	8.75	2.51	3.41	1.51	--
Cluster-24837.158504	bHLH	3.75	3.05	4.29	5.15	2.26	4.97	10.76	8.49	5.66	AT1G09530.2
Cluster-24837.165233	bHLH	6.36	4.72	6.57	2.04	3.56	3.98	2.81	2.88	1.53	--
Cluster-24837.171946	bHLH	39	25.15	21.52	28.61	19.25	34.01	8.44	11.19	12.47	--
Cluster-24837.18081	bHLH	2.23	2.16	0.82	0.6	0.79	0.59	0	0	0	--
Cluster-24837.188187	bHLH	4.05	4.61	4.55	3.35	3.65	4.08	0.77	0.76	0.51	AT1G59640.2
Cluster-24837.38090	bHLH	2.21	1.78	1.79	1.83	2.32	1.25	0.78	0.27	0.25	AT1G68920.1
Cluster-24837.46261	bHLH	0	1.79	1.85	0	2.4	0.36	0	0	0.03	AT5G57150.1
Cluster-24837.108833	bHLH	35.37	10.4	10.17	58.96	17.14	10.96	11.44	7.97	5.04	--
Cluster-24837.111114	bHLH	5.8	3.91	6.75	8.97	6.14	7.49	3.9	2.72	4.2	--
Cluster-24837.122415	bHLH	43.09	14.05	9.11	56.18	19.48	17.14	12.02	10.02	6.76	--
Cluster-24837.136271	bHLH	46.68	16.27	7.02	50.33	20.83	17.26	9.66	11.57	9.39	--
Cluster-24837.145518	bHLH	2.75	2.36	3.94	2.18	2.83	3.13	1.02	0.45	1.18	--
Cluster-24837.151393	bHLH	0.84	1.3	0.75	2.21	1.66	1.86	0.84	0.51	0.64	--
Cluster-24837.171946	bHLH	39	25.15	21.52	28.61	19.25	34.01	8.44	11.19	12.47	--
Cluster-24837.188187	bHLH	4.05	4.61	4.55	3.35	3.65	4.08	0.77	0.76	0.51	--
Cluster-24837.40154	bHLH	4.02	1.4	3.24	3.16	3.6	4.31	0.9	1.23	1.32	--
Cluster-24837.53975	bHLH	0.99	0.29	2.15	1.58	1.2	1.28	0.29	0.04	0.05	--
Cluster-24837.7154	bHLH	0.1	0	0.58	3.95	1.27	1.05	0	0.42	0.17	--
Cluster-24837.85712	bHLH	4.6	5.25	2.91	6.26	4.76	5.75	1.58	1.64	2.33	--
Cluster-24837.102568	MYB	0.99	0	0.5	0	0.26	0	0	0	0	AT3G53200.1
Cluster-24837.103066	MYB	82.65	33.57	49.86	104.67	46.76	33.13	19.69	19.76	25.51	AT5G67300.1
Cluster-24837.103630	MYB	10.19	9.24	8.25	12.64	17.87	9.55	52.53	41.5	39.73	--
Cluster-24837.113501	MYB	3.44	9.01	6.77	13.6	11.79	6.31	30.67	24.2	18.22	--
Cluster-24837.131360	MYB	5.3	7.77	4.62	8.45	12.01	5.38	32.83	22.86	19.89	--
Cluster-24837.135833	MYB	30.11	28.33	11.41	41.06	23.8	34.95	102.99	115.19	65.09	--
Cluster-24837.151750	MYB	4.11	5.56	7.3	3.12	2.77	3.96	1.44	0.83	1.15	--
Cluster-24837.18898	MYB	0.16	0.15	1.57	1.78	0.25	0.58	10.12	10.3	11.14	--
Cluster-24837.199804	MYB	2.71	6.28	5.89	1.94	5.01	3.35	1.59	0.87	0.94	--
Cluster-24837.64479	MYB	18.7	32.16	33.42	14.67	18.47	15.87	10.45	10.11	8.29	AT3G47600.1
Cluster-24837.99068	MYB	4.59	4.74	12.89	17.53	7.91	8.16	26.93	27.6	41.12	--
Cluster-25613.0	MYB	0.78	0.78	0.93	0.32	0.18	0.68	0.13	0.14	0.29	--
Cluster-24837.112388	MYB	89.22	25.62	31.34	106.49	38.89	29.56	21.48	16.28	20.87	AT5G67300.1
Cluster-24837.118637	MYB	12.12	17.12	4.83	20.04	13.75	21.8	35.98	49.11	55.34	AT1G66370.1
Cluster-24837.135833	MYB	30.11	28.33	11.41	41.06	23.8	34.95	102.99	115.19	65.09	AT1G66370.1
Cluster-24837.160236	MYB	0.79	1.15	13.24	1.55	0.82	0.72	6.18	3.66	3.16	AT1G66370.1
Cluster-24837.176576	MYB	0.56	0	0	0.18	0	0	1.01	0.86	0.88	AT2G36890.1
Cluster-24837.18898	MYB	0.16	0.15	1.57	1.78	0.25	0.58	10.12	10.3	11.14	--
Cluster-24837.85206	MYB	58.47	5.8	1.74	33.42	8.32	9.78	6.17	3.14	3.97	--
Cluster-8509.0	MYB	0.89	3.7	0.27	1.28	3.48	4.89	0.79	0.56	0.27	AT5G14340.1
