# Supplementary material for: Molecular and Metabolic Insights into Anthocyanin Biosynthesis for Leaf Color Change in Chokecherry (Padus virginiana)
Source: Int J Mol Sci. 2021 Oct 2;22(19):10697. doi: 10.3390/ijms221910697 (PMC8509056; doi:10.3390/ijms221910697)
Supplement: Supplementary file 1 [file ijms-22-10697-s001.zip › ijms-1339997-Supplementary Tables/Table S8 Differentially expressed TFs in different groups.xlsx]

## Sheet: GL vs PL
Differentially expressed TFs in GL vs PL
ID	Family	Category	Classification	GL	PL	log2FoldChange	regulated
Cluster-24837.133144	NAC	TF	NAC	268.5	126.198	-1.08942	down
Cluster-24837.134682	Others	TR	Others	1.33446	44.5974	5.09799	up
Cluster-24837.137827	RWP-RK	TF	RWP-RK	35.4412	0	-7.56305	down
Cluster-24837.159869	SNF2	TR	SNF2	33.0825	0	-7.46467	down
Cluster-24837.163201	mTERF	TR	mTERF	23.3451	0	-6.9607	down
Cluster-24837.200824	E2F-DP	TF	E2F-DP	23.1796	0	-6.94984	down
Cluster-24837.36981	LOB	TF	LOB	101.155	0	-9.07589	down
Cluster-24837.66188	C2C2-YABBY	TF	C2C2->C2C2-YABBY	37.5616	0	-7.64689	down
Cluster-24837.77461	Others	TR	Others	0	43.981	7.96719	up
Cluster-24837.77761	MYB-related	TF	MYB->MYB-related	186.586	78.5726	-1.24767	down
Cluster-24837.81634	AP2/ERF-ERF	TF	AP2/ERF->AP2/ERF-ERF	0	169.89	9.91651	up
Cluster-24837.94204	TRAF	TR	TRAF	25.4081	0	-7.08187	down
Cluster-24837.99030	NAC	TF	NAC	70.051	180.711	1.36685	up
Cluster-25985.2	AP2/ERF-ERF	TF	AP2/ERF->AP2/ERF-ERF	0	30.8073	7.4535	up
Cluster-667.0	SET	TR	SET	0.333614	24.9268	6.18667	up

## Sheet: GL vs PRL
Differentially expressed TFs in GL vs PRL
ID	Family	Category	Classification	GL	PRL	log2FoldChange	regulated
Cluster-12955.0	WRKY	TF	WRKY	7.69225	34.4452	2.16786	up
Cluster-1896.0	SET	TR	SET	22.0163	0	-6.87476	down
Cluster-21099.0	GRF	TF	GRF	34.6245	6.73584	-2.35899	down
Cluster-21979.0	MADS-M-type	TF	MADS->MADS-M-type	1.56234	30.5258	4.27736	up
Cluster-24837.100864	C2C2-GATA	TF	C2C2->C2C2-GATA	245.033	87.7422	-1.48206	down
Cluster-24837.101103	TCP	TF	TCP	514.547	214.355	-1.26372	down
Cluster-24837.101263	MYB-related	TF	MYB->MYB-related	402.8	938.793	1.22046	up
Cluster-24837.102415	WRKY	TF	WRKY	3.19532	62.1064	4.28288	up
Cluster-24837.102568	MYB	TF	MYB->MYB	27.1683	0	-7.17886	down
Cluster-24837.103066	MYB	TF	MYB->MYB	963.646	380.947	-1.33886	down
Cluster-24837.103191	TAZ	TR	TAZ	23.8041	84.285	1.82833	up
Cluster-24837.103405	MYB-related	TF	MYB->MYB-related	38.0315	102.138	1.42514	up
Cluster-24837.103630	MYB	TF	MYB->MYB	112.638	548.028	2.28314	up
Cluster-24837.103712	Trihelix	TF	Trihelix	223.022	65.3322	-1.77076	down
Cluster-24837.10463	OFP	TF	OFP	42.1636	8.07384	-2.38077	down
Cluster-24837.104714	HB-BELL	TF	HB->HB-BELL	77.6062	215.213	1.4725	up
Cluster-24837.104933	WRKY	TF	WRKY	52.6088	173.38	1.72164	up
Cluster-24837.105139	BES1	TF	BES1	420.744	155.237	-1.43733	down
Cluster-24837.107520	AP2/ERF-ERF	TF	AP2/ERF->AP2/ERF-ERF	51.8849	154.84	1.57801	up
Cluster-24837.109248	HB-other	TF	HB->HB-other	0	47.2103	8.07386	up
Cluster-24837.110103	MADS-M-type	TF	MADS->MADS-M-type	150.717	37.1885	-2.01658	down
Cluster-24837.110343	AUX/IAA	TR	AUX/IAA	73.6852	16.9018	-2.12248	down
Cluster-24837.110636	WRKY	TF	WRKY	62.2822	134.221	1.10689	up
Cluster-24837.111332	AP2/ERF-ERF	TF	AP2/ERF->AP2/ERF-ERF	129.6	304.621	1.23308	up
Cluster-24837.112271	Others	TR	Others	260.534	577.764	1.14841	up
Cluster-24837.113451	TAZ	TR	TAZ	2051.06	967.07	-1.08449	down
Cluster-24837.113501	MYB	TF	MYB->MYB	136.941	523.626	1.93394	up
Cluster-24837.115602	AP2/ERF-ERF	TF	AP2/ERF->AP2/ERF-ERF	197.488	0	-10.0411	down
Cluster-24837.117097	HB-HD-ZIP	TF	HB->HB-HD-ZIP	431.935	948.666	1.13519	up
Cluster-24837.117212	Others	TR	Others	1025.57	369.278	-1.47369	down
Cluster-24837.118258	bZIP	TF	bZIP	56.5171	129.295	1.19442	up
Cluster-24837.118637	MYB	TF	MYB->MYB	109.591	450.765	2.03941	up
Cluster-24837.119540	WRKY	TF	WRKY	2.57977	28.5307	3.47721	up
Cluster-24837.1204	bHLH	TF	bHLH	86.2082	9.24983	-3.22333	down
Cluster-24837.120400	SNF2	TR	SNF2	141.184	29.9016	-2.23821	down
Cluster-24837.120442	WRKY	TF	WRKY	16.4684	149.114	3.17838	up
Cluster-24837.121077	PHD	TR	PHD	0	16.4417	6.5539	up
Cluster-24837.121291	VOZ	TF	VOZ	1.27813	33.2496	4.70542	up
Cluster-24837.122543	WRKY	TF	WRKY	18.1407	246.673	3.7676	up
Cluster-24837.124029	AP2/ERF-ERF	TF	AP2/ERF->AP2/ERF-ERF	1174.27	508.859	-1.20618	down
Cluster-24837.124302	GRAS	TF	GRAS	154.691	54.1585	-1.51217	down
Cluster-24837.128660	B3-ARF	TF	B3->B3-ARF	166.53	62.8669	-1.40415	down
Cluster-24837.128846	TCP	TF	TCP	204.6	102.255	-1.00056	down
Cluster-24837.129325	MYB-related	TF	MYB->MYB-related	313.03	1002.37	1.67863	up
Cluster-24837.130792	Others	TR	Others	0	162.147	9.85466	up
Cluster-24837.131270	MYB-related	TF	MYB->MYB-related	20.3516	84.5149	2.05035	up
Cluster-24837.131299	HB-other	TF	HB->HB-other	71.0283	0	-8.56662	down
Cluster-24837.131360	MYB	TF	MYB->MYB	128.645	550.03	2.0953	up
Cluster-24837.132043	NAC	TF	NAC	0.958595	27.6411	4.85409	up
Cluster-24837.132045	NAC	TF	NAC	15.794	281.984	4.15703	up
Cluster-24837.133894	Others	TR	Others	419.497	190.473	-1.1398	down
Cluster-24837.135468	B3	TF	B3->B3	0	27.6652	7.30307	up
Cluster-24837.135833	MYB	TF	MYB->MYB	82.6672	334.38	2.01611	up
Cluster-24837.136287	NF-YC	TF	NF-Y->NF-YC	24.6131	0	-7.03811	down
Cluster-24837.138289	MADS-MIKC	TF	MADS->MADS-MIKC	167.206	83.3521	-1.00531	down
Cluster-24837.139021	C2H2	TF	C2H2	222.581	76.5233	-1.5413	down
Cluster-24837.145518	bHLH	TF	bHLH	84.2516	25.1299	-1.74526	down
Cluster-24837.146945	WRKY	TF	WRKY	6.43177	62.8749	3.29561	up
Cluster-24837.147390	AUX/IAA	TR	AUX/IAA	640.738	308.531	-1.0546	down
Cluster-24837.148747	C3H	TF	C3H	494.714	229.159	-1.11069	down
Cluster-24837.148963	C2C2-GATA	TF	C2C2->C2C2-GATA	301.719	144.946	-1.0578	down
Cluster-24837.150010	MADS-MIKC	TF	MADS->MADS-MIKC	482.624	93.5062	-2.36637	down
Cluster-24837.150555	bHLH	TF	bHLH	166.719	44.9579	-1.88928	down
Cluster-24837.151205	B3-ARF	TF	B3->B3-ARF	301.495	130.064	-1.21343	down
Cluster-24837.151750	MYB	TF	MYB->MYB	169.367	34.7996	-2.28168	down
Cluster-24837.151860	MADS-MIKC	TF	MADS->MADS-MIKC	34.0972	88.7892	1.38013	up
Cluster-24837.154061	MYB-related	TF	MYB->MYB-related	508.626	158.338	-1.6833	down
Cluster-24837.154062	MYB-related	TF	MYB->MYB-related	87.6209	9.93388	-3.13496	down
Cluster-24837.156682	MYB-related	TF	MYB->MYB-related	80.8974	443.406	2.45464	up
Cluster-24837.156683	MYB-related	TF	MYB->MYB-related	21.7768	69.7574	1.67723	up
Cluster-24837.157305	MADS-M-type	TF	MADS->MADS-M-type	233.83	63.167	-1.88817	down
Cluster-24837.158504	bHLH	TF	bHLH	212.143	482.051	1.18489	up
Cluster-24837.158854	SBP	TF	SBP	39.0078	2.59123	-3.89224	down
Cluster-24837.159319	LUG	TR	LUG	39.6787	2.39378	-4.05308	down
Cluster-24837.161900	MYB-related	TF	MYB->MYB-related	3.58545	71.8692	4.34509	up
Cluster-24837.165233	bHLH	TF	bHLH	79.6292	33.0446	-1.26597	down
Cluster-24837.166030	MADS-M-type	TF	MADS->MADS-M-type	47.0172	128.786	1.45134	up
Cluster-24837.171069	MYB-related	TF	MYB->MYB-related	4.07147	46.9974	3.52442	up
Cluster-24837.171946	bHLH	TF	bHLH	259.075	98.0296	-1.40269	down
Cluster-24837.172106	AP2/ERF-ERF	TF	AP2/ERF->AP2/ERF-ERF	58.2049	121.743	1.06452	up
Cluster-24837.177607	B3-ARF	TF	B3->B3-ARF	48.2523	102.763	1.08808	up
Cluster-24837.178894	GRAS	TF	GRAS	49.0586	8.19335	-2.58368	down
Cluster-24837.179049	AP2/ERF-AP2	TF	AP2/ERF->AP2/ERF-AP2	34.7128	1.02591	-5.0868	down
Cluster-24837.179597	TUB	TF	TUB	24.3666	2.32708	-3.37463	down
Cluster-24837.18081	bHLH	TF	bHLH	53.157	0	-8.14784	down
Cluster-24837.181098	C3H	TF	C3H	21.7726	0.683937	-5.00028	down
Cluster-24837.181857	Trihelix	TF	Trihelix	117.378	34.9899	-1.74873	down
Cluster-24837.181891	MYB-related	TF	MYB->MYB-related	64.5155	16.8711	-1.93911	down
Cluster-24837.183174	WRKY	TF	WRKY	2.92283	28.2446	3.28465	up
Cluster-24837.183391	AP2/ERF-ERF	TF	AP2/ERF->AP2/ERF-ERF	82.695	38.231	-1.11459	down
Cluster-24837.183392	AP2/ERF-ERF	TF	AP2/ERF->AP2/ERF-ERF	211.411	92.7195	-1.1893	down
Cluster-24837.18536	C2C2-GATA	TF	C2C2->C2C2-GATA	62.8254	15.3851	-2.03338	down
Cluster-24837.18796	NAC	TF	NAC	21.4102	57.1555	1.41428	up
Cluster-24837.188187	bHLH	TF	bHLH	64.2112	9.80106	-2.70909	down
Cluster-24837.18898	MYB	TF	MYB->MYB	7.33744	126.832	4.11328	up
Cluster-24837.19295	C3H	TF	C3H	70.1021	14.5379	-2.26817	down
Cluster-24837.193027	HB-BELL	TF	HB->HB-BELL	0	28.2507	7.33355	up
Cluster-24837.193028	HB-BELL	TF	HB->HB-BELL	25.2546	0	-7.07326	down
Cluster-24837.196121	AP2/ERF-AP2	TF	AP2/ERF->AP2/ERF-AP2	27.0052	0	-7.16964	down
Cluster-24837.1965	AP2/ERF-ERF	TF	AP2/ERF->AP2/ERF-ERF	0	14.4538	6.36743	up
Cluster-24837.199804	MYB	TF	MYB->MYB	60.5157	14.1313	-2.09625	down
Cluster-24837.203922	AP2/ERF-ERF	TF	AP2/ERF->AP2/ERF-ERF	45.417	5.0927	-3.15825	down
Cluster-24837.22862	C2H2	TF	C2H2	61.7121	18.8153	-1.70928	down
Cluster-24837.25187	HB-HD-ZIP	TF	HB->HB-HD-ZIP	40.899	126.413	1.62459	up
Cluster-24837.29406	HB-HD-ZIP	TF	HB->HB-HD-ZIP	68.544	16.8176	-2.03017	down
Cluster-24837.38090	bHLH	TF	bHLH	30.2022	6.66984	-2.16947	down
Cluster-24837.41535	AP2/ERF-ERF	TF	AP2/ERF->AP2/ERF-ERF	202.643	59.5673	-1.7677	down
Cluster-24837.43182	AUX/IAA	TR	AUX/IAA	278.449	130.432	-1.09328	down
Cluster-24837.4396	C2C2-Dof	TF	C2C2->C2C2-Dof	29.728	2.42296	-3.63178	down
Cluster-24837.44515	WRKY	TF	WRKY	75.6813	220.432	1.54381	up
Cluster-24837.45315	WRKY	TF	WRKY	12.893	52.3646	2.02845	up
Cluster-24837.45649	MYB-related	TF	MYB->MYB-related	17.1192	71.3708	2.0593	up
Cluster-24837.46261	bHLH	TF	bHLH	51.8078	0.353781	-7.14912	down
Cluster-24837.4701	MADS-MIKC	TF	MADS->MADS-MIKC	47.2626	10.4426	-2.17353	down
Cluster-24837.47182	MYB-related	TF	MYB->MYB-related	7.65106	52.2595	2.77495	up
Cluster-24837.47183	MYB-related	TF	MYB->MYB-related	18.4856	112.111	2.60275	up
Cluster-24837.47326	AP2/ERF-ERF	TF	AP2/ERF->AP2/ERF-ERF	88.8267	210.533	1.24445	up
Cluster-24837.47327	AP2/ERF-ERF	TF	AP2/ERF->AP2/ERF-ERF	49.6347	166.118	1.74381	up
Cluster-24837.49756	C2C2-GATA	TF	C2C2->C2C2-GATA	113.658	47.2654	-1.2667	down
Cluster-24837.59934	C3H	TF	C3H	0	27.1342	7.27521	up
Cluster-24837.61796	AP2/ERF-ERF	TF	AP2/ERF->AP2/ERF-ERF	29.1495	0	-7.28104	down
Cluster-24837.64292	FAR1	TF	FAR1	0	21.9166	6.96676	up
Cluster-24837.64479	MYB	TF	MYB->MYB	446.621	154.343	-1.53287	down
Cluster-24837.64620	GRAS	TF	GRAS	138.752	61.0542	-1.18226	down
Cluster-24837.69228	LOB	TF	LOB	6.01807	71.0426	3.56197	up
Cluster-24837.70198	WRKY	TF	WRKY	33.2486	0	-7.47016	down
Cluster-24837.70682	AUX/IAA	TR	AUX/IAA	97.9182	42.462	-1.20378	down
Cluster-24837.71749	C2C2-GATA	TF	C2C2->C2C2-GATA	491.521	213.167	-1.20516	down
Cluster-24837.72437	AP2/ERF-ERF	TF	AP2/ERF->AP2/ERF-ERF	30.6571	7.12576	-2.10355	down
Cluster-24837.73575	AP2/ERF-ERF	TF	AP2/ERF->AP2/ERF-ERF	236.475	41.0241	-2.52456	down
Cluster-24837.77352	GARP-G2-like	TF	GARP->GARP-G2-like	95.6285	221.384	1.20973	up
Cluster-24837.77761	MYB-related	TF	MYB->MYB-related	185.937	55.4367	-1.74514	down
Cluster-24837.77762	MYB-related	TF	MYB->MYB-related	175.152	55.4061	-1.65992	down
Cluster-24837.78475	HB-HD-ZIP	TF	HB->HB-HD-ZIP	168.943	70.4562	-1.26179	down
Cluster-24837.81005	AUX/IAA	TR	AUX/IAA	40.0841	2.96933	-3.73508	down
Cluster-24837.82424	AP2/ERF-ERF	TF	AP2/ERF->AP2/ERF-ERF	163.798	53.8429	-1.60433	down
Cluster-24837.82545	MADS-M-type	TF	MADS->MADS-M-type	12.8358	72.1533	2.48547	up
Cluster-24837.83549	GRAS	TF	GRAS	48.2093	0	-8.00676	down
Cluster-24837.86294	AP2/ERF-ERF	TF	AP2/ERF->AP2/ERF-ERF	68.937	23.7884	-1.53676	down
Cluster-24837.86758	MADS-MIKC	TF	MADS->MADS-MIKC	8.85855	88.0487	3.3131	up
Cluster-24837.92023	NF-YA	TF	NF-Y->NF-YA	220.999	707.384	1.67734	up
Cluster-24837.9262	C2C2-GATA	TF	C2C2->C2C2-GATA	44.0555	11.4025	-1.94511	down
Cluster-24837.93815	PHD	TR	PHD	6.29643	26.9488	2.09237	up
Cluster-24837.93817	B3	TF	B3->B3	110.941	48.3144	-1.19795	down
Cluster-24837.94202	TRAF	TR	TRAF	22.7472	1.73347	-3.72868	down
Cluster-24837.96301	MADS-MIKC	TF	MADS->MADS-MIKC	11.1247	96.419	3.11789	up
Cluster-24837.9701	bZIP	TF	bZIP	59.9261	8.52281	-2.81705	down
Cluster-24837.99068	MYB	TF	MYB->MYB	28.291	127.608	2.17328	up
Cluster-24837.99621	C2C2-YABBY	TF	C2C2->C2C2-YABBY	142.658	59.8413	-1.25184	down
Cluster-24837.99976	MYB-related	TF	MYB->MYB-related	227.413	103.489	-1.13747	down
Cluster-25613.0	MYB	TF	MYB->MYB	24.0959	5.49373	-2.14002	down
Cluster-28441.0	MADS-M-type	TF	MADS->MADS-M-type	32.9662	2.00943	-4.02302	down
Cluster-3115.1	bZIP	TF	bZIP	22.8001	0	-6.92667	down
Cluster-4465.0	AP2/ERF-ERF	TF	AP2/ERF->AP2/ERF-ERF	43.1694	12.8656	-1.74642	down
Cluster-6273.4	C2C2-Dof	TF	C2C2->C2C2-Dof	52.4439	118.891	1.18299	up
Cluster-8849.2	C2H2	TF	C2H2	1.30166	19.4338	3.92173	up
Cluster-954.0	bZIP	TF	bZIP	0.958595	18.1619	4.24838	up

## Sheet: PL vs PRL
Differentially expressed TFs in PL vs PRL
ID	Family	Category	Classification	PL	PRL	log2FoldChange	regulated
Cluster-24837.196121	AP2/ERF-AP2	TF	AP2/ERF->AP2/ERF-AP2	29.8914	0	-7.3589	down
Cluster-24837.111502	AP2/ERF-ERF	TF	AP2/ERF->AP2/ERF-ERF	3434.96	733.744	-2.22691	down
Cluster-24837.111503	AP2/ERF-ERF	TF	AP2/ERF->AP2/ERF-ERF	2004.06	855.264	-1.22849	down
Cluster-24837.117644	AP2/ERF-ERF	TF	AP2/ERF->AP2/ERF-ERF	1399.9	441.399	-1.66522	down
Cluster-24837.146330	AP2/ERF-ERF	TF	AP2/ERF->AP2/ERF-ERF	101.872	5.94368	-4.09954	down
Cluster-24837.182761	AP2/ERF-ERF	TF	AP2/ERF->AP2/ERF-ERF	107.513	23.0293	-2.22488	down
Cluster-24837.189829	AP2/ERF-ERF	TF	AP2/ERF->AP2/ERF-ERF	80.01	1.95795	-5.3468	down
Cluster-24837.1965	AP2/ERF-ERF	TF	AP2/ERF->AP2/ERF-ERF	0	14.0485	6.28629	up
Cluster-24837.26188	AP2/ERF-ERF	TF	AP2/ERF->AP2/ERF-ERF	84.0174	7.11771	-3.55523	down
Cluster-24837.37068	AP2/ERF-ERF	TF	AP2/ERF->AP2/ERF-ERF	213.658	80.4698	-1.40976	down
Cluster-24837.47327	AP2/ERF-ERF	TF	AP2/ERF->AP2/ERF-ERF	57.7226	161.384	1.48274	up
Cluster-24837.61796	AP2/ERF-ERF	TF	AP2/ERF->AP2/ERF-ERF	23.1634	0	-6.99097	down
Cluster-24837.73575	AP2/ERF-ERF	TF	AP2/ERF->AP2/ERF-ERF	306.076	39.8632	-2.93807	down
Cluster-24837.82424	AP2/ERF-ERF	TF	AP2/ERF->AP2/ERF-ERF	117.604	52.3155	-1.16754	down
Cluster-24837.83331	AP2/ERF-ERF	TF	AP2/ERF->AP2/ERF-ERF	761.893	188.103	-2.01813	down
Cluster-24837.88154	AP2/ERF-ERF	TF	AP2/ERF->AP2/ERF-ERF	664.334	123.394	-2.42837	down
Cluster-25985.2	AP2/ERF-ERF	TF	AP2/ERF->AP2/ERF-ERF	29.643	0.944967	-4.93118	down
Cluster-24837.152485	AP2/ERF-RAV	TF	AP2/ERF->AP2/ERF-RAV	366.712	106.267	-1.78575	down
Cluster-24837.53820	AP2/ERF-RAV	TF	AP2/ERF->AP2/ERF-RAV	337.342	63.1135	-2.41703	down
Cluster-24837.110343	AUX/IAA	TR	AUX/IAA	64.172	16.4234	-1.9645	down
Cluster-24837.147390	AUX/IAA	TR	AUX/IAA	602.386	299.769	-1.00682	down
Cluster-24837.163950	AUX/IAA	TR	AUX/IAA	63.2178	20.4933	-1.62544	down
Cluster-24837.93817	B3	TF	B3->B3	106.498	46.9426	-1.18034	down
Cluster-24837.128660	B3-ARF	TF	B3->B3-ARF	205.281	61.0787	-1.74724	down
Cluster-24837.77900	B3-ARF	TF	B3->B3-ARF	203.088	100.947	-1.00991	down
Cluster-24837.108833	bHLH	TF	bHLH	1296.53	376.868	-1.78231	down
Cluster-24837.111114	bHLH	TF	bHLH	320.747	157.36	-1.02753	down
Cluster-24837.122415	bHLH	TF	bHLH	588.69	188.186	-1.64495	down
Cluster-24837.136271	bHLH	TF	bHLH	1312.61	467.941	-1.488	down
Cluster-24837.145518	bHLH	TF	bHLH	73.2936	24.4182	-1.58615	down
Cluster-24837.150555	bHLH	TF	bHLH	129.226	43.6754	-1.56403	down
Cluster-24837.151393	bHLH	TF	bHLH	74.0287	25.9116	-1.51223	down
Cluster-24837.171946	bHLH	TF	bHLH	237.151	95.2296	-1.31783	down
Cluster-24837.188187	bHLH	TF	bHLH	51.4812	9.52222	-2.432	down
Cluster-24837.40154	bHLH	TF	bHLH	53.0745	16.9147	-1.65291	down
Cluster-24837.53975	bHLH	TF	bHLH	42.0841	3.82551	-3.44244	down
Cluster-24837.7154	bHLH	TF	bHLH	49.7576	5.02644	-3.31172	down
Cluster-24837.85712	bHLH	TF	bHLH	74.2993	25.2182	-1.56192	down
Cluster-24837.75143	bZIP	TF	bZIP	33.5509	81.1103	1.2738	up
Cluster-24837.9701	bZIP	TF	bZIP	52.4275	8.28018	-2.66462	down
Cluster-24837.88013	C2C2-CO-like	TF	C2C2->C2C2-CO-like	1223.69	511.146	-1.25922	down
Cluster-24837.88014	C2C2-CO-like	TF	C2C2->C2C2-CO-like	1414.81	629.824	-1.16741	down
Cluster-24837.50947	C2C2-Dof	TF	C2C2->C2C2-Dof	172.857	85.88	-1.00974	down
Cluster-24837.100864	C2C2-GATA	TF	C2C2->C2C2-GATA	246.584	85.2465	-1.53265	down
Cluster-24837.148963	C2C2-GATA	TF	C2C2->C2C2-GATA	284.777	140.816	-1.0162	down
Cluster-24837.18536	C2C2-GATA	TF	C2C2->C2C2-GATA	53.5229	14.9442	-1.84385	down
Cluster-24837.71749	C2C2-GATA	TF	C2C2->C2C2-GATA	521.428	207.095	-1.33233	down
Cluster-24837.9262	C2C2-GATA	TF	C2C2->C2C2-GATA	46.6804	11.0802	-2.06988	down
Cluster-24837.174505	C2C2-YABBY	TF	C2C2->C2C2-YABBY	70.8076	10.69	-2.72197	down
Cluster-24837.99621	C2C2-YABBY	TF	C2C2->C2C2-YABBY	133.164	58.1446	-1.194	down
Cluster-24837.102769	C2H2	TF	C2H2	1740.83	260.209	-2.74197	down
Cluster-24837.128929	C2H2	TF	C2H2	78.7858	231.136	1.55274	up
Cluster-24837.141483	C2H2	TF	C2H2	649.013	40.8172	-3.98929	down
Cluster-24837.148385	C2H2	TF	C2H2	42.6246	171.332	2.00549	up
Cluster-24837.165157	C2H2	TF	C2H2	442.369	42.9577	-3.36319	down
Cluster-24837.22862	C2H2	TF	C2H2	57.9259	18.2847	-1.66068	down
Cluster-24837.79171	C2H2	TF	C2H2	461.55	52.6171	-3.13309	down
Cluster-24837.101437	C3H	TF	C3H	64.1566	5.57677	-3.52266	down
Cluster-25003.0	C3H	TF	C3H	18.6209	2.61657	-2.82487	down
Cluster-24837.149244	DBB	TF	DBB	63.4308	28.4298	-1.15829	down
Cluster-24837.200824	E2F-DP	TF	E2F-DP	0	24.9487	7.11565	up
Cluster-24837.114670	FAR1	TF	FAR1	0	39.5878	7.78051	up
Cluster-24837.158534	FAR1	TF	FAR1	21.1494	0	-6.86001	down
Cluster-24837.93176	FAR1	TF	FAR1	413.181	205.117	-1.01104	down
Cluster-24837.107631	GARP-G2-like	TF	GARP->GARP-G2-like	151.494	56.4335	-1.42204	down
Cluster-24837.37926	GARP-G2-like	TF	GARP->GARP-G2-like	78.1196	32.2267	-1.27676	down
Cluster-24837.109035	GNAT	TR	GNAT	100.919	227.043	1.16953	up
Cluster-24837.110883	GRAS	TF	GRAS	84.4685	192.242	1.185	up
Cluster-24837.124302	GRAS	TF	GRAS	168.5	52.6213	-1.67655	down
Cluster-24837.178894	GRAS	TF	GRAS	39.8142	7.95891	-2.32579	down
Cluster-24837.75066	GRAS	TF	GRAS	132.241	53.3588	-1.30768	down
Cluster-24837.75067	GRAS	TF	GRAS	140.646	62.5411	-1.17043	down
Cluster-24837.95779	GRAS	TF	GRAS	126.904	271.478	1.09594	up
Cluster-21099.0	GRF	TF	GRF	26.7749	6.54501	-2.02793	down
Cluster-24837.104714	HB-BELL	TF	HB->HB-BELL	71.7554	209.113	1.54373	up
Cluster-24837.109347	HB-HD-ZIP	TF	HB->HB-HD-ZIP	219.085	490.946	1.1635	up
Cluster-24837.114228	HB-HD-ZIP	TF	HB->HB-HD-ZIP	129.065	61.9862	-1.05601	down
Cluster-24837.115319	HB-HD-ZIP	TF	HB->HB-HD-ZIP	118.342	294.962	1.31703	up
Cluster-24837.159897	HB-HD-ZIP	TF	HB->HB-HD-ZIP	69.3026	26.845	-1.36974	down
Cluster-24837.25187	HB-HD-ZIP	TF	HB->HB-HD-ZIP	46.933	122.82	1.38779	up
Cluster-24837.78475	HB-HD-ZIP	TF	HB->HB-HD-ZIP	161.701	68.4452	-1.2398	down
Cluster-24837.63204	HSF	TF	HSF	17.3494	61.0823	1.81827	up
Cluster-24837.121139	IWS1	TR	IWS1	76.4159	218.641	1.51639	up
Cluster-24837.69228	LOB	TF	LOB	11.6517	69.0491	2.56626	up
Cluster-24837.105836	MADS-MIKC	TF	MADS->MADS-MIKC	10.0178	119.869	3.57856	up
Cluster-24837.140720	MADS-MIKC	TF	MADS->MADS-MIKC	0	73.3002	8.66934	up
Cluster-24837.151860	MADS-MIKC	TF	MADS->MADS-MIKC	33.2827	86.27	1.37526	up
Cluster-24837.155003	MADS-MIKC	TF	MADS->MADS-MIKC	0	187.814	10.0267	up
Cluster-24837.4701	MADS-MIKC	TF	MADS->MADS-MIKC	51.5584	10.1468	-2.34041	down
Cluster-24837.96301	MADS-MIKC	TF	MADS->MADS-MIKC	15.8643	93.6857	2.55966	up
Cluster-7066.0	MADS-MIKC	TF	MADS->MADS-MIKC	62.9833	26.3564	-1.25624	down
Cluster-21979.0	MADS-M-type	TF	MADS->MADS-M-type	0	29.6601	7.3649	up
Cluster-24837.135393	MADS-M-type	TF	MADS->MADS-M-type	0	28.3779	7.3004	up
Cluster-24837.82545	MADS-M-type	TF	MADS->MADS-M-type	11.8303	70.0938	2.56947	up
Cluster-28441.0	MADS-M-type	TF	MADS->MADS-M-type	26.9967	1.95258	-3.77753	down
Cluster-24837.121799	mTERF	TR	mTERF	155.471	320.408	1.04375	up
Cluster-24837.103066	MYB	TF	MYB->MYB	1019.54	370.094	-1.46203	down
Cluster-24837.103630	MYB	TF	MYB->MYB	157.027	532.468	1.76258	up
Cluster-24837.112388	MYB	TF	MYB->MYB	976.514	337.425	-1.53301	down
Cluster-24837.113501	MYB	TF	MYB->MYB	215.746	508.773	1.23831	up
Cluster-24837.118637	MYB	TF	MYB->MYB	168.756	437.886	1.37477	up
Cluster-24837.131360	MYB	TF	MYB->MYB	179.874	534.446	1.57181	up
Cluster-24837.135833	MYB	TF	MYB->MYB	111.982	324.846	1.53634	up
Cluster-24837.151750	MYB	TF	MYB->MYB	94.6494	33.8142	-1.48381	down
Cluster-24837.160236	MYB	TF	MYB->MYB	13.4057	57.7776	2.10982	up
Cluster-24837.176576	MYB	TF	MYB->MYB	1.31293	21.3872	4.03021	up
Cluster-24837.18898	MYB	TF	MYB->MYB	9.78774	123.22	3.65404	up
Cluster-24837.85206	MYB	TF	MYB->MYB	411.616	109.586	-1.90874	down
Cluster-24837.99068	MYB	TF	MYB->MYB	41.8167	123.966	1.56746	up
Cluster-8509.0	MYB	TF	MYB->MYB	61.6618	10.4099	-2.56233	down
Cluster-24837.102152	MYB-related	TF	MYB->MYB-related	127.751	416.353	1.70504	up
Cluster-24837.127061	MYB-related	TF	MYB->MYB-related	29.9709	126.709	2.08107	up
Cluster-24837.129325	MYB-related	TF	MYB->MYB-related	388.645	973.778	1.32472	up
Cluster-24837.154062	MYB-related	TF	MYB->MYB-related	71.0241	9.65371	-2.87371	down
Cluster-24837.156682	MYB-related	TF	MYB->MYB-related	99.6236	430.793	2.11282	up
Cluster-24837.161900	MYB-related	TF	MYB->MYB-related	5.50858	69.8225	3.66093	up
Cluster-24837.181891	MYB-related	TF	MYB->MYB-related	60.6292	16.3886	-1.89116	down
Cluster-24837.29930	MYB-related	TF	MYB->MYB-related	37.0523	6.22911	-2.56916	down
Cluster-24837.45649	MYB-related	TF	MYB->MYB-related	16.3037	69.3357	2.08817	up
Cluster-24837.47182	MYB-related	TF	MYB->MYB-related	9.06311	50.7745	2.48294	up
Cluster-24837.47183	MYB-related	TF	MYB->MYB-related	27.6784	108.918	1.97483	up
Cluster-24837.74179	MYB-related	TF	MYB->MYB-related	33.2214	2.01523	-4.0532	down
Cluster-24837.97489	MYB-related	TF	MYB->MYB-related	187.071	0	-10.0044	down
Cluster-24837.132043	NAC	TF	NAC	0	26.8594	7.22061	up
Cluster-24837.132045	NAC	TF	NAC	26.1183	273.942	3.39057	up
Cluster-24837.135322	NAC	TF	NAC	47.5577	12.4198	-1.93389	down
Cluster-24837.206714	NAC	TF	NAC	3.24988	24.7609	2.92658	up
Cluster-24837.92023	NF-YA	TF	NF-Y->NF-YA	259.834	687.247	1.40306	up
Cluster-24837.65179	NF-YB	TF	NF-Y->NF-YB	0	58.7406	8.34975	up
Cluster-24837.161832	NF-YC	TF	NF-Y->NF-YC	2.99796	64.1425	4.42546	up
Cluster-24837.129085	OFP	TF	OFP	18.6793	66.1786	1.82702	up
Cluster-24837.117212	Others	TR	Others	1117.69	358.738	-1.63992	down
Cluster-24837.119607	Others	TR	Others	1414.48	485.574	-1.5422	down
Cluster-24837.133894	Others	TR	Others	389.603	185.046	-1.07457	down
Cluster-24837.28930	Others	TR	Others	167.118	82.5269	-1.01907	down
Cluster-24837.51815	Others	TR	Others	41.3408	8.52533	-2.2751	down
Cluster-24837.89663	Others	TR	Others	41.2032	0	-7.82248	down
Cluster-24837.92505	Others	TR	Others	62.9369	17.6369	-1.83948	down
Cluster-24837.125793	PHD	TR	PHD	818.47	382.898	-1.09646	down
Cluster-24837.43804	PHD	TR	PHD	190.892	91.3207	-1.06338	down
Cluster-24837.137827	RWP-RK	TF	RWP-RK	0	36.402	7.65983	up
Cluster-14122.0	SBP	TF	SBP	25.7252	0.343632	-6.18075	down
Cluster-24837.151543	SBP	TF	SBP	116.419	52.2431	-1.15673	down
Cluster-24837.198361	SBP	TF	SBP	29.6632	6.96921	-2.0934	down
Cluster-24837.68999	SBP	TF	SBP	142.82	68.5911	-1.05656	down
Cluster-24837.79368	SBP	TF	SBP	152.479	420.6	1.46413	up
Cluster-25.0	SBP	TF	SBP	17.6378	1.29396	-3.75124	down
Cluster-24837.120400	SNF2	TR	SNF2	97.5881	29.0534	-1.74498	down
Cluster-24837.137038	SNF2	TR	SNF2	177.899	78.0455	-1.1885	down
Cluster-24837.33884	SWI/SNF-BAF60b	TR	SWI/SNF-BAF60b	25.1158	66.4435	1.40407	up
Cluster-24837.134762	SWI/SNF-SWI3	TR	SWI/SNF-SWI3	0	41.6666	7.85472	up
Cluster-24837.101103	TCP	TF	TCP	448.271	208.245	-1.10722	down
Cluster-24837.123667	TCP	TF	TCP	223.866	452.019	1.01304	up
Cluster-24837.128846	TCP	TF	TCP	215.259	99.3476	-1.11484	down
Cluster-24837.174200	Tify	TF	Tify	492.379	79.5003	-2.63029	down
Cluster-24837.94202	TRAF	TR	TRAF	28.607	1.68324	-4.10516	down
Cluster-24837.103712	Trihelix	TF	Trihelix	162.903	63.4716	-1.35899	down
Cluster-24837.103713	Trihelix	TF	Trihelix	71.0551	19.1984	-1.8898	down
Cluster-24837.116159	Trihelix	TF	Trihelix	0	18.1684	6.65673	up
Cluster-24837.181857	Trihelix	TF	Trihelix	87.0444	33.9915	-1.35964	down
Cluster-24837.93640	Trihelix	TF	Trihelix	289.804	142.052	-1.02889	down
Cluster-24837.119540	WRKY	TF	WRKY	1.64603	27.7149	4.07918	up
Cluster-24837.120442	WRKY	TF	WRKY	43.881	144.886	1.72403	up
Cluster-24837.120443	WRKY	TF	WRKY	41.5611	153.45	1.88368	up
Cluster-24837.122543	WRKY	TF	WRKY	25.2814	239.676	3.24783	up
Cluster-24837.136042	WRKY	TF	WRKY	33.2575	95.1203	1.51553	up
Cluster-24837.90619	WRKY	TF	WRKY	120.16	605.675	2.33311	up
