# Supplementary material for: Molecular and Metabolic Insights into Anthocyanin Biosynthesis for Leaf Color Change in Chokecherry (Padus virginiana)
Source: Int J Mol Sci. 2021 Oct 2;22(19):10697. doi: 10.3390/ijms221910697 (PMC8509056; doi:10.3390/ijms221910697)
Supplement: Supplementary file 1 [file ijms-22-10697-s001.zip › ijms-1339997-Supplementary Tables/Table S9 Statistic of differentially expressed TFs.xlsx]

## Sheet: Sheet1
Table S9 Statistic of differentially expressed TFs
Comparison group	TF name	Number of DEGs	Up-regulated DEGs	Down-regulated genes	Description
GL vs PL	AP2/ERF	2	2	0	AP2 domain
	NAC	2	1	1	NAC domain-containing protein
	Other TFs	11	3	8
	Total	15	6	9
GL vs PRL	MYB	30	18	12	Myb-like DNA-binding domain
	AP2/ERF	20	6	14	AP2 domain
	WRKY	12	11	1	WRKY DNA -binding domain
	MADS-box	12	6	6	MADS-box protein
	bHLH	10	1	9	Helix-loop-helix DNA-binding domain
	Other TFs	73	25	48
	Total	157	67	90
PL vs PRL	MYB	27	17	10	Myb-like DNA-binding domain
	AP2/ERF	19	2	17	AP2 domain
	C2H2	17	2	15	C2H2-type zinc finger
	bHLH	13	0	13	Helix-loop-helix DNA-binding domain
	MADS-box	11	8	3	MADS-box protein
	GRAS	6	2	4	GRAS domain family
	HD-ZIP	6	3	3	Homeobox-leucine zipper protein
	SBP	6	1	5	SBP domain
	WRKY	6	6	0	WRKY DNA -binding domain
	Trihelix	5	1	4	Myb/SANT-like DNA-binding domain
	NAC	4	3	1	NAC domain-containing protein
	AUX/IAA	3	0	3	AUX/IAA family
	TCP	3	1	2	TCP family transcription factor
	Other TFs	64	25	39
	Total	167	62	105
